# Supplementary material for: Water-Soluble Humic Materials Modulating Metabolism and Triggering Stress Defense in Sinorhizobium fredii
Source: Microbiol Spectr. 2021 Aug 25;9(1):10.1128/spectrum.00293-21. doi: 10.1128/spectrum.00293-21 (PMC8552645; doi:10.1128/spectrum.00293-21)
Supplement: SUPPLEMENTAL FILE 1 — Supplemental material. Download SPECTRUM00293-21_Supp_2_seq10.xlsx, XLSX file, 0.1 MB [file spectrum00293-21_supp_2_seq10.xlsx]

## Sheet: Dataset_S1
Dataset S1. The significantly enriched GO terms and genes belong to the term
Gene ID	Gene name	Gene description	GO:0006950 response to stress	GO:0042597 periplasmic space	GO:0004252 serine-type endopeptidase activity	GO:0009055 electron transfer activity	GO:0020037 heme binding	GO:0008483 transaminase activity	GO:0005887 integral component of plasma membrane	GO:0051537 2Fe-2S cluster binding	GO:0006260 DNA replication	GO:0005524 ATP binding	GO:0004386 helicase activity	GO:0003676 nucleic acid binding	GO:0003723 RNA binding	GO:0003924 GTPase activity	GO:0005525 GTP binding	GO:0005737 cytoplasm	GO:0000049 tRNA binding	GO:0015934 large ribosomal subunit	GO:0015935 small ribosomal subunit	GO:0005840 ribosome	GO:0019843 rRNA binding	GO:0003735 structural constituent of ribosome	GO:0006412 translation
AB395_RS00180	trpS	tryptophan--tRNA ligase	-	-	-	-	-	-	-	-	-	-1.10753	-	-	-	-	-	-1.10753	-	-	-	-	-	-	-
AB395_RS00220	ybeY	rRNA maturation RNase YbeY	-	-	-	-	-	-	-	-	-	-	-	-	-	-	-	-1.18452	-	-	-	-	-	-	-
AB395_RS00295	def	peptide deformylase	-	-	-	-	-	-	-	-	-	-	-	-	-	-	-	-	-	-	-	-	-	-	-1.59921
AB395_RS00340	deaD	ATP-dependent helicase	-	-	-	-	-	-	-	-	-	-1.55517	-1.55517	-1.55517	-	-	-	-	-	-	-	-	-	-	-
AB395_RS00425	rnpA	ribonuclease P protein component	-	-	-	-	-	-	-	-	-	-	-	-	-	-	-	-	-1.32692	-	-	-	-	-	-
AB395_RS00430	rpmH	50S ribosomal protein L34	-	-	-	-	-	-	-	-	-	-	-	-	-	-	-	-	-	-	-	-1.14911	-	-1.14911	-1.14911
AB395_RS00755	-	polyketide cyclase	2.20099	-	-	-	-	-	-	-	-	-	-	-	-	-	-	-	-	-	-	-	-	-	-
AB395_RS00895	cydA	cytochrome ubiquinol oxidase subunit I	-	-	-	2.67048	-	-	-	-	-	-	-	-	-	-	-	-	-	-	-	-	-	-	-
AB395_RS01210	infA	translation initiation factor IF-1	-	-	-	-	-	-	-	-	-	-	-	-	-	-	-	-1.52608	-	-	-	-	-1.52608	-	-
AB395_RS01215	maf	Maf-like protein	-	-	-	-	-	-	-	-	-	-	-	-	-	-	-	-1.61735	-	-	-	-	-	-	-
AB395_RS02495	purD	phosphoribosylamine--glycine ligase	-	-	-	-	-	-	-	-	-	-1.25962	-	-	-	-	-	-	-	-	-	-	-	-	-
AB395_RS02645	bioM	cobalt ABC transporter ATP-binding protein	-	-	-	-	-	-	-	-	-	-1.57215	-	-	-	-	-	-	-	-	-	-	-	-	-
AB395_RS02995	cysN	sulfate adenylyltransferase subunit CysN	-	-	-	-	-	-	-	-	-	-2.855	-	-	-	-2.855	-2.855	-	-	-	-	-	-	-	-
AB395_RS03000	cysD	sulfate adenylyltransferase subunit CysD	-	-	-	-	-	-	-	-	-	-3.06529	-	-	-	-	-	-	-	-	-	-	-	-	-
AB395_RS03005	cysH	phosphoadenylyl-sulfate reductase	-	-	-	-	-	-	-	-	-	-	-	-	-	-	-	-1.8413	-	-	-	-	-	-	-
AB395_RS03155	ilvE	branched-chain amino acid aminotransferase	-	-	-	-	-	2.2466	-	-	-	-	-	-	-	-	-	-	-	-	-	-	-	-	-
AB395_RS03185	-	cytochrome C556	-	-	-	-	1.50848	-	-	-	-	-	-	-	-	-	-	-	-	-	-	-	-	-	-
AB395_RS03245	-	universal stress protein	4.72646	-	-	-	-	-	-	-	-	-	-	-	-	-	-	-	-	-	-	-	-	-	-
AB395_RS03445	degP	Do family serine endopeptidase	-	1.86078	1.86078	-	-	-	-	-	-	-	-	-	-	-	-	-	-	-	-	-	-	-	-
AB395_RS03945	rplI	50S ribosomal protein L9	-	-	-	-	-	-	-	-	-	-	-	-	-	-	-	-	-	-	-	-1.95478	-1.95478	-1.95478	-1.95478
AB395_RS03955	rpsR	30S ribosomal protein S18	-	-	-	-	-	-	-	-	-	-	-	-	-	-	-	-	-	-	-	-1.57451	-1.57451	-1.57451	-1.57451
AB395_RS03960	rpsF	30S ribosomal protein S6	-	-	-	-	-	-	-	-	-	-	-	-	-	-	-	-	-	-	-	-2.46464	-2.46464	-2.46464	-2.46464
AB395_RS04075	-	ABC transporter ATP-binding protein	-	-	-	-	-	-	-	-	-	-1.26114	-	-	-	-	-	-1.26114	-	-	-	-	-	-	-
AB395_RS04100	ndk	nucleoside-diphosphate kinase	-	-	-	-	-	-	-	-	-	-1.00817	-	-	-	-	-	-1.00817	-	-	-	-	-	-	-
AB395_RS04175	rlmJ	23S rRNA (adenine(2030)-N(6))-methyltransferase RlmJ	-	-	-	-	-	-	-	-	-	-	-	-	-1.36571	-	-	-	-	-	-	-	-	-	-
AB395_RS04210	purM	phosphoribosylformylglycinamidine cyclo-ligase	-	-	-	-	-	-	-	-	-	-1.12216	-	-	-	-	-	-1.12216	-	-	-	-	-	-	-
AB395_RS04265	aspS	aspartate--tRNA ligase	-	-	-	-	-	-	-	-	-	-1.44828	-	-1.44828	-	-	-	-1.44828	-	-	-	-	-	-	-
AB395_RS04405	plsX	phosphate acyltransferase PlsX	-	-	-	-	-	-	-	-	-	-	-	-	-	-	-	-1.06219	-	-	-	-	-	-	-
AB395_RS04410	fabH	ketoacyl-ACP synthase III	-	-	-	-	-	-	-	-	-	-	-	-	-	-	-	-1.11192	-	-	-	-	-	-	-
AB395_RS04425	-	universal stress protein	5.67533	-	-	-	-	-	-	-	-	-	-	-	-	-	-	-	-	-	-	-	-	-	-
AB395_RS04515	-	DUF2249 domain-containing protein	-	-	-	-	-	2.14871	-	-	-	-	-	-	-	-	-	-	-	-	-	-	-	-	-
AB395_RS04555	-	pseudoazurin	-	-	-	5.99912	-	-	-	-	-	-	-	-	-	-	-	-	-	-	-	-	-	-	-
AB395_RS04565	napF	ferredoxin-type protein NapF	-	-	-	2.24119	-	-	-	-	-	-	-	-	-	-	-	-	-	-	-	-	-	-	-
AB395_RS04575	napA	periplasmic nitrate reductase subunit alpha	-	2.02408	-	2.02408	-	-	-	-	-	-	-	-	-	-	-	-	-	-	-	-	-	-	-
AB395_RS04580	napB	nitrate reductase cytochrome c-type subunit	-	1.87904	-	-	-	-	-	-	-	-	-	-	-	-	-	-	-	-	-	-	-	-	-
AB395_RS04585	napC	cytochrome c	-	-	-	-	1.5272	-	-	-	-	-	-	-	-	-	-	-	-	-	-	-	-	-	-
AB395_RS04590	ycnJ	copper resistance protein CopC	-	2.95104	-	-	-	-	-	-	-	-	-	-	-	-	-	-	-	-	-	-	-	-	-
AB395_RS04690	rpsI	30S ribosomal protein S9	-	-	-	-	-	-	-	-	-	-	-	-	-	-	-	-	-	-	-	-1.62407	-	-1.62407	-1.62407
AB395_RS04695	rplM	50S ribosomal protein L13	-	-	-	-	-	-	-	-	-	-	-	-	-	-	-	-	-	-	-	-1.86383	-	-1.86383	-1.86383
AB395_RS04770	lon	endopeptidase La	-	-	1.55462	-	-	-	-	-	-	-	-	-	-	-	-	-	-	-	-	-	-	-	-
AB395_RS05115	-	N-acetyltransferase	-	-	-	-	-	-	-	-	-	-	-1.50604	-	-	-	-	-	-	-	-	-	-	-	-
AB395_RS05265	rplK	50S ribosomal protein L11	-	-	-	-	-	-	-	-	-	-	-	-	-	-	-	-	-	-	-	-2.482	-2.482	-2.482	-2.482
AB395_RS05270	rplA	50S ribosomal protein L1	-	-	-	-	-	-	-	-	-	-	-	-	-	-	-	-	-1.88843	-1.88843	-	-	-1.88843	-1.88843	-1.88843
AB395_RS05275	rplJ	50S ribosomal protein L10	-	-	-	-	-	-	-	-	-	-	-	-	-	-	-	-	-	-	-	-2.5764	-	-2.5764	-2.5764
AB395_RS05280	rplL	50S ribosomal protein L7/L12	-	-	-	-	-	-	-	-	-	-	-	-	-	-	-	-	-	-	-	-2.84072	-	-2.84072	-2.84072
AB395_RS05300	rpsL	30S ribosomal protein S12	-	-	-	-	-	-	-	-	-	-	-	-	-	-	-	-	-1.87033	-	-1.87033	-	-1.87033	-1.87033	-1.87033
AB395_RS05305	rpsG	30S ribosomal protein S7	-	-	-	-	-	-	-	-	-	-	-	-	-	-	-	-	-1.54784	-	-1.54784	-	-1.54784	-1.54784	-1.54784
AB395_RS05310	fusA	elongation factor G	-	-	-	-	-	-	-	-	-	-	-	-	-	-1.46777	-1.46777	-1.46777	-	-	-	-	-	-	-
AB395_RS05315	tuf	elongation factor Tu	-	-	-	-	-	-	-	-	-	-	-	-	-	-1.22116	-1.22116	-1.22116	-	-	-	-	-	-	-
AB395_RS05320	rpsJ	30S ribosomal protein S10	-	-	-	-	-	-	-	-	-	-	-	-	-1.67314	-	-	-	-1.67314	-	-	-1.67314	-	-1.67314	-1.67314
AB395_RS05325	rplC	50S ribosomal protein L3	-	-	-	-	-	-	-	-	-	-	-	-	-	-	-	-	-	-	-	-1.64041	-1.64041	-1.64041	-1.64041
AB395_RS05330	rplD	50S ribosomal protein L4	-	-	-	-	-	-	-	-	-	-	-	-	-	-	-	-	-	-	-	-1.55044	-1.55044	-1.55044	-1.55044
AB395_RS05335	rplW	50S ribosomal protein L23	-	-	-	-	-	-	-	-	-	-	-	-	-	-	-	-	-	-	-	-1.442	-1.442	-1.442	-1.442
AB395_RS05340	rplB	50S ribosomal protein L2	-	-	-	-	-	-	-	-	-	-	-	-	-	-	-	-	-	-1.51883	-	-	-1.51883	-1.51883	-1.51883
AB395_RS05345	rpsS	30S ribosomal protein S19	-	-	-	-	-	-	-	-	-	-	-	-	-	-	-	-	-	-	-1.24931	-	-1.24931	-1.24931	-1.24931
AB395_RS05350	rplV	50S ribosomal protein L22	-	-	-	-	-	-	-	-	-	-	-	-	-	-	-	-	-	-1.45722	-	-	-1.45722	-1.45722	-1.45722
AB395_RS05355	rpsC	30S ribosomal protein S3	-	-	-	-	-	-	-	-	-	-	-	-	-	-	-	-	-	-	-1.41121	-	-1.41121	-1.41121	-1.41121
AB395_RS05360	rplP	50S ribosomal protein L16	-	-	-	-	-	-	-	-	-	-	-	-	-	-	-	-	-1.2481	-	-	-1.2481	-1.2481	-1.2481	-1.2481
AB395_RS05375	rplN	50S ribosomal protein L14	-	-	-	-	-	-	-	-	-	-	-	-	-	-	-	-	-	-1.61138	-	-	-1.61138	-1.61138	-1.61138
AB395_RS05380	rplX	50S ribosomal protein L24	-	-	-	-	-	-	-	-	-	-	-	-	-	-	-	-	-	-	-	-1.76404	-1.76404	-1.76404	-1.76404
AB395_RS05385	rplE	50S ribosomal protein L5	-	-	-	-	-	-	-	-	-	-	-	-	-	-	-	-	-1.59961	-	-	-1.59961	-1.59961	-1.59961	-1.59961
AB395_RS05390	rpsN	30S ribosomal protein S14	-	-	-	-	-	-	-	-	-	-	-	-	-	-	-	-	-	-	-	-1.41691	-1.41691	-1.41691	-1.41691
AB395_RS05395	rpsH	30S ribosomal protein S8	-	-	-	-	-	-	-	-	-	-	-	-	-	-	-	-	-	-	-	-1.135	-1.135	-	-1.135
AB395_RS05400	rplF	50S ribosomal protein L6	-	-	-	-	-	-	-	-	-	-	-	-	-	-	-	-	-	-	-	-1.10684	-	-	-
AB395_RS05410	rpsE	30S ribosomal protein S5	-	-	-	-	-	-	-	-	-	-	-	-	-	-	-	-	-	-	-1.74087	-	-1.74087	-1.74087	-1.74087
AB395_RS05415	rpmD	50S ribosomal protein L30	-	-	-	-	-	-	-	-	-	-	-	-	-	-	-	-	-	-1.53538	-	-	-	-1.53538	-1.53538
AB395_RS05420	rplO	50S ribosomal protein L15	-	-	-	-	-	-	-	-	-	-	-	-	-	-	-	-	-	-1.61628	-	-	-1.61628	-1.61628	-1.61628
AB395_RS05430	adk	adenylate kinase	-	-	-	-	-	-	-	-	-	-1.22804	-	-	-	-	-	-1.22804	-	-	-	-	-	-	-
AB395_RS05440	rpsK	30S ribosomal protein S11	-	-	-	-	-	-	-	-	-	-	-	-	-	-	-	-	-	-	-	-1.67184	-1.67184	-1.67184	-1.67184
AB395_RS05450	rplQ	50S ribosomal protein L17	-	-	-	-	-	-	-	-	-	-	-	-	-	-	-	-	-	-	-	-1.20358	-	-1.20358	-1.20358
AB395_RS05570	def	peptide deformylase	-	-	-	-	-	-	-	-	-	-	-	-	-	-	-	-	-	-	-	-	-	-	-1.10421
AB395_RS05780	pyrG	CTP synthase	-	-	-	-	-	-	-	-	-	-1.4627	-	-	-	-	-	-	-	-	-	-	-	-	-
AB395_RS05875	glnL	ATPase	-	-	-	-	-	-	-	-	-	-1.09251	-	-	-	-	-	-	-	-	-	-	-	-	-
AB395_RS06055	rpsB	30S ribosomal protein S2	-	-	-	-	-	-	-	-	-	-	-	-	-	-	-	-	-	-	-2.07181	-	-	-2.07181	-2.07181
AB395_RS06225	afuC	ABC transporter ATP-binding protein	-	-	-	-	-	-	-	-	-	-1.12355	-	-	-	-	-	-	-	-	-	-	-	-	-
AB395_RS06445	tig	trigger factor	-	-	-	-	-	-	-	-	-	-	-	-	-	-	-	-1.38034	-	-	-	-	-	-	-
AB395_RS06695	-	ABC transporter ATP-binding protein	-	-	-	-	-	-	-	-	-	-1.76133	-	-	-	-	-	-	-	-	-	-	-	-	-
AB395_RS07585	-	ATP-dependent helicase	-	-	-	-	-	-	-	-	-	-1.57775	-1.57775	-1.57775	-	-	-	-	-	-	-	-	-	-	-
AB395_RS07680	gcvT	glycine cleavage system aminomethyltransferase GcvT	-	-	-	-	-	2.36097	-	-	-	-	-	-	-	-	-	-	-	-	-	-	-	-	-
AB395_RS07730	nrdA	vitamin B12-dependent ribonucleotide reductase	-	-	-	-	-	-	-	-	-1.3442	-	-	-	-	-	-	-	-	-	-	-	-	-	-
AB395_RS07815	carB	carbamoyl-phosphate synthase large subunit	-	-	-	-	-	-	-	-	-	-1.55678	-	-	-	-	-	-	-	-	-	-	-	-	-
AB395_RS07845	coaD	pantetheine-phosphate adenylyltransferase	-	-	-	-	-	-	-	-	-	-1.06556	-	-	-	-	-	-1.06556	-	-	-	-	-	-	-
AB395_RS07860	queA	S-adenosylmethionine:tRNA ribosyltransferase-isomerase	-	-	-	-	-	-	-	-	-	-	-	-	-	-	-	-1.35734	-	-	-	-	-	-	-
AB395_RS07990	purL	phosphoribosylformylglycinamidine synthase subunit PurS	-	-	-	-	-	-	-	-	-	-1.0961	-	-	-	-	-	-1.0961	-	-	-	-	-	-	-
AB395_RS08070	rpsD	30S ribosomal protein S4	-	-	-	-	-	-	-	-	-	-	-	-	-	-	-	-	-	-	-1.68253	-	-1.68253	-1.68253	-1.68253
AB395_RS08075	-	ATP-binding protein	-	-	-	-	-	-	-	-	-	-1.11069	-	-	-	-	-	-	-	-	-	-	-	-	-
AB395_RS08285	hemF	oxygen-dependent coproporphyrinogen oxidase	-	-	-	-	-	-	-	-	-	-	-	-	-	-	-	-1.30891	-	-	-	-	-	-	-
AB395_RS08580	rbsA	sugar ABC transporter ATP-binding protein	-	-	-	-	-	-	-	-	-	-1.45229	-	-	-	-	-	-	-	-	-	-	-	-	-
AB395_RS08875	ccoP	cytochrome-c oxidase, cbb3-type subunit III	-	-	-	4.1258	4.1258	-	-	-	-	-	-	-	-	-	-	-	-	-	-	-	-	-	-
AB395_RS08885	ccoO	cytochrome-c oxidase, cbb3-type subunit II	-	-	-	4.40934	4.40934	-	-	-	-	-	-	-	-	-	-	-	-	-	-	-	-	-	-
AB395_RS08890	ccoN	cytochrome-c oxidase, cbb3-type subunit I	-	-	-	-	5.05924	-	-	-	-	-	-	-	-	-	-	-	-	-	-	-	-	-	-
AB395_RS08990	cobA	cob(I)yrinic acid a%2Cc-diamide adenosyltransferase	-	-	-	-	-	-	-	-	-	-1.50486	-	-	-	-	-	-1.50486	-	-	-	-	-	-	-
AB395_RS09955	-	ATP-binding protein	-	-	-	-	-	-	-	-	-	-1.07709	-1.07709	-	-	-	-	-	-	-	-	-	-	-	-
AB395_RS10050	miaA	tRNA (adenosine(37)-N6)-dimethylallyltransferase MiaA	-	-	-	-	-	-	-	-	-	-1.05775	-	-	-	-	-	-	-	-	-	-	-	-	-
AB395_RS10655	-	spermidine/putrescine ABC transporter substrate-binding protein	-	4.07374	-	-	-	-	-	-	-	-	-	-	-	-	-	-	-	-	-	-	-	-	-
AB395_RS10775	-	ferric iron reductase	-	-	-	-	-	-	-	-2.05984	-	-	-	-	-	-	-	-	-	-	-	-	-	-	-
AB395_RS11050	-	HNH endonuclease	-	-	-	-	-	-	-	-	-	-	-	-1.16836	-	-	-	-	-	-	-	-	-	-	-
AB395_RS11055	-	hypothetical protein	-	-	-	-	-	-	-	-	-	-1.12496	-	-	-	-	-	-	-	-	-	-	-	-	-
AB395_RS11435	rplY	50S ribosomal protein L25	-	-	-	-	-	-	-	-	-	-	-	-	-	-	-	-	-	-	-	-1.92861	-	-1.92861	-1.92861
AB395_RS11480	ychF	redox-regulated ATPase YchF	-	-	-	-	-	-	-	-	-	-1.29739	-	-	-	-	-1.29739	-	-	-	-	-	-	-	-
AB395_RS11710	-	aspartate aminotransferase family protein	-	-	-	-	-	1.76893	-	-	-	-	-	-	-	-	-	-	-	-	-	-	-	-	-
AB395_RS11730	engA	ribosome biogenesis GTPase Der	-	-	-	-	-	-	-	-	-	-	-	-	-	-	-1.32421	-	-	-	-	-	-	-	-
AB395_RS11785	glpK	glycerol kinase	-	-	-	-	-	-	-	-	-	-1.13095	-	-	-	-	-	-	-	-	-	-	-	-	-
AB395_RS12180	-	heme ABC transporter ATP-binding protein	-	-	-	-	-	-	-	-	-	-2.17864	-	-	-	-	-	-	-	-	-	-	-	-	-
AB395_RS12560	-	aminotransferase	-	-	-	-	-	1.32414	-	-	-	-	-	-	-	-	-	-	-	-	-	-	-	-	-
AB395_RS12620	-	cytochrome c family protein	-	-	-	2.34178	2.34178	-	-	-	-	-	-	-	-	-	-	-	-	-	-	-	-	-	-
AB395_RS12970	-	hybrid-cluster NAD(P)-dependent oxidoreductase	-	-	-	-	-	-	-	-2.67095	-	-	-	-	-	-	-	-	-	-	-	-	-	-	-
AB395_RS12975	-	aromatic ring-hydroxylating dioxygenase subunit alpha	-	-	-	-	-	-	-	-2.26617	-	-	-	-	-	-	-	-	-	-	-	-	-	-	-
AB395_RS13590	-	ATP-dependent helicase	-	-	-	-	-	-	-	-	-	-1.50725	-1.50725	-	-	-	-	-	-	-	-	-	-	-	-
AB395_RS14775	-	cytochrome C	-	-	-	2.51671	2.51671	-	-	-	-	-	-	-	-	-	-	-	-	-	-	-	-	-	-
AB395_RS15575	rpsU	30S ribosomal protein S21	-	-	-	-	-	-	-	-	-	-	-	-	-	-	-	-	-	-	-	-1.5216	-	-1.5216	-1.5216
AB395_RS15840	gltX	glutamate--tRNA ligase	-	-	-	-	-	-	-	-	-	-1.66811	-	-	-	-	-	-1.66811	-1.66811	-	-	-	-	-	-
AB395_RS15995	lpd	dihydrolipoyl dehydrogenase	-	-	-	1.66879	-	-	-	-	-	-	-	-	-	-	-	-	-	-	-	-	-	-	-
AB395_RS16475	livG	ABC transporter ATP-binding protein	-	-	-	-	-	-	-	-	-	-1.13108	-	-	-	-	-	-	-	-	-	-	-	-	-
AB395_RS16670	glpS	ABC transporter ATP-binding protein	-	-	-	-	-	-	-	-	-	-1.17703	-	-	-	-	-	-	-	-	-	-	-	-	-
AB395_RS16720	sitB	manganese/iron ABC transporter ATP-binding protein	-	-	-	-	-	-	-	-	-	-5.27049	-	-	-	-	-	-	-	-	-	-	-	-	-
AB395_RS16725	sitC	metal ABC transporter permease	-	-	-	-	-	-	-5.0999	-	-	-	-	-	-	-	-	-	-	-	-	-	-	-	-
AB395_RS16730	sitD	metal ABC transporter permease	-	-	-	-	-	-	-4.81799	-	-	-	-	-	-	-	-	-	-	-	-	-	-	-	-
AB395_RS17185	typA	translational GTPase TypA	-	-	-	-	-	-	-	-	-	-	-	-	-	-1.11311	-1.11311	-	-	-	-	-	-	-	-
AB395_RS17265	-	nicotinamide N-methylase	-	-	-	-	-	-	-	-	-	-	-	-	-	-	-	-	-	-	-	-1.2984	-	-	-
AB395_RS17270	rplS	50S ribosomal protein L19	-	-	-	-	-	-	-	-	-	-	-	-	-	-	-	-	-	-	-	-1.25573	-	-1.25573	-1.25573
AB395_RS17290	trmD	tRNA (guanosine(37)-N1)-methyltransferase TrmD	-	-	-	-	-	-	-	-	-	-	-	-	-	-	-	-1.02788	-	-	-	-	-	-	-
AB395_RS17300	rpsP	30S ribosomal protein S16	-	-	-	-	-	-	-	-	-	-	-	-	-	-	-	-	-	-	-	-1.05178	-	-	-
AB395_RS17360	ccmC	heme ABC transporter permease	-	-	-	-	1.21753	-	-	-	-	-	-	-	-	-	-	-	-	-	-	-	-	-	-
AB395_RS17450	argG	argininosuccinate synthase	-	-	-	-	-	-	-	-	-	-1.34978	-	-	-	-	-	-1.34978	-	-	-	-	-	-	-
AB395_RS17680	-	aspartate aminotransferase family protein	-	-	-	-	-	1.22148	-	-	-	-	-	-	-	-	-	-	-	-	-	-	-	-	-
AB395_RS17775	leuB	3-isopropylmalate dehydrogenase	-	-	-	-	-	-	-	-	-	-	-	-	-	-	-	-1.77162	-	-	-	-	-	-	-
AB395_RS17890	leuS	leucine--tRNA ligase	-	-	-	-	-	-	-	-	-	-1.13239	-	-	-	-	-	-1.13239	-	-	-	-	-	-	-
AB395_RS17930	mnmE	tRNA uridine-5-carboxymethylaminomethyl(34) synthesis GTPase MnmE	-	-	-	-	-	-	-	-	-	-	-	-	-	-1.23877	-1.23877	-1.23877	-	-	-	-	-	-	-
AB395_RS17935	rho	transcription termination factor Rho	-	-	-	-	-	-	-	-	-	-1.26465	-1.26465	-	-1.26465	-	-	-	-	-	-	-	-	-	-
AB395_RS17965	coaE	dephospho-CoA kinase	-	-	-	-	-	-	-	-	-	-1.08204	-	-	-	-	-	-	-	-	-	-	-	-	-
AB395_RS17985	secB	protein-export chaperone SecB	-	-	-	-	-	-	-	-	-	-	-	-	-	-	-	-1.17878	-	-	-	-	-	-	-
AB395_RS18055	rbsA	sugar ABC transporter ATP-binding protein	-	-	-	-	-	-	-	-	-	-2.06649	-	-	-	-	-	-	-	-	-	-	-	-	-
AB395_RS18155	-	HPr family phosphocarrier protein	-	-	-	-	-	-	-	-	-	-	-	-	-	-	-	-1.2601	-	-	-	-	-	-	-
AB395_RS18300	-	ABC transporter ATP-binding protein	-	-	-	-	-	-	-	-	-	-1.20455	-	-	-	-	-	-	-	-	-	-	-	-	-
AB395_RS18775	mepA	penicillin-insensitive murein endopeptidase	-	-	1.83964	-	-	-	-	-	-	-	-	-	-	-	-	-	-	-	-	-	-	-	-
AB395_RS18790	-	ABC transporter ATP-binding protein	-	-	-	-	-	-	-	-	-	-1.27303	-	-	-	-	-	-	-	-	-	-	-	-	-
AB395_RS18855	recF	DNA replication/repair protein RecF	-	-	-	-	-	-	-	-	-1.0348	-1.0348	-	-	-	-	-	-1.0348	-	-	-	-	-	-	-
AB395_RS18950	malK	TOBE domain-containing protein	-	-	-	-	-	-	-	-	-	-1.54837	-	-	-	-	-	-	-	-	-	-	-	-	-
AB395_RS19345	-	ABC transporter ATP-binding protein	-	-	-	-	-	-	-	-	-	-1.00724	-	-	-	-	-	-	-	-	-	-	-	-	-
AB395_RS19490	truB	tRNA pseudouridine(55) synthase TruB	-	-	-	-	-	-	-	-	-	-	-	-	-1.4466	-	-	-	-	-	-	-	-	-	-
AB395_RS19505	pnp	polyribonucleotide nucleotidyltransferase	-	-	-	-	-	-	-	-	-	-	-	-	-1.80621	-	-	-1.80621	-	-	-	-	-	-	-
AB395_RS19510	rsmC	class I SAM-dependent methyltransferase	-	-	-	-	-	-	-	-	-	-	-	-1.60334	-	-	-	-	-	-	-	-	-	-	-
AB395_RS19555	aroA	3-phosphoshikimate 1-carboxyvinyltransferase	-	-	-	-	-	-	-	-	-	-	-	-	-	-	-	-1.13344	-	-	-	-	-	-	-
AB395_RS19580	rpsA	30S ribosomal protein S1	-	-	-	-	-	-	-	-	-	-	-	-	-1.69956	-	-	-	-	-	-	-1.69956	-	-1.69956	-1.69956
AB395_RS19665	lepA	elongation factor 4	-	-	-	-	-	-	-	-	-	-	-	-	-	-1.16978	-1.16978	-	-	-	-	-	-	-	-
AB395_RS19710	epmA	EF-P lysine aminoacylase GenX	-	-	-	-	-	-	-	-	-	-1.053	-	-	-	-	-	-1.053	-	-	-	-	-	-	-
AB395_RS19775	rpmI	50S ribosomal protein L35	-	-	-	-	-	-	-	-	-	-	-	-	-	-	-	-	-	-	-	-1.22123	-	-1.22123	-1.22123
AB395_RS19780	rplT	50S ribosomal protein L20	-	-	-	-	-	-	-	-	-	-	-	-	-	-	-	-	-	-	-	-1.43245	-1.43245	-1.43245	-1.43245
AB395_RS19925	guaA	glutamine-hydrolyzing GMP synthase	-	-	-	-	-	-	-	-	-	-1.05282	-	-	-	-	-	-	-	-	-	-	-	-	-
AB395_RS22035	msmX	sn-glycerol-3-phosphate ABC transporter ATP-binding protein UgpC	-	-	-	-	-	-	-	-	-	-1.03589	-	-	-	-	-	-	-	-	-	-	-	-	-
AB395_RS24155	-	ABC transporter ATP-binding protein	-	-	-	-	-	-	-	-	-	-2.63633	-	-	-	-	-	-	-	-	-	-	-	-	-
AB395_RS24720	-	ABC transporter ATP-binding protein	-	-	-	-	-	-	-	-	-	-1.13088	-	-	-	-	-	-	-	-	-	-	-	-	-
AB395_RS24900	hutI	imidazolonepropionase	-	-	-	-	-	-	-	-	-	-	-	-	-	-	-	-2.32898	-	-	-	-	-	-	-
AB395_RS24905	hutH	histidine ammonia-lyase	-	-	-	-	-	-	-	-	-	-	-	-	-	-	-	-1.50064	-	-	-	-	-	-	-
AB395_RS25175	-	cysteine desulfurase	-	-	-	2.67912	2.67912	-	-	-	-	-	-	-	-	-	-	-	-	-	-	-	-	-	-
AB395_RS25200	xdhA	xanthine dehydrogenase small subunit	-	-	-	2.25148	-	-	-	-	-	-	-	-	-	-	-	-	-	-	-	-	-	-	-
AB395_RS25505	-	DegT/DnrJ/EryC1/StrS aminotransferase family protein	-	-	-	-	-	1.57584	-	-	-	-	-	-	-	-	-	-	-	-	-	-	-	-	-
AB395_RS26355	-	autoinducer 2 ABC transporter substrate-binding protein	-	-	-	-	-	-	-	-	-	-1.06421	-	-	-	-	-	-	-	-	-	-	-	-	-
AB395_RS26500	-	ABC transporter ATP-binding protein	-	-	-	-	-	-	-	-	-	-1.77966	-	-	-	-	-	-	-	-	-	-	-	-	-
AB395_RS27470	degP	Do family serine endopeptidase	-	3.54067	3.54067	-	-	-	-	-	-	-	-	-	-	-	-	-	-	-	-	-	-	-	-
AB395_RS29140	-	ABC transporter ATP-binding protein	-	-	-	-	-	-	-	-	-	-2.79094	-	-	-	-	-	-	-	-	-	-	-	-	-
AB395_RS29155	nrdB	class 1b ribonucleoside-diphosphate reductase subunit beta	-	-	-	-	-	-	-	-	-3.89197	-	-	-	-	-	-	-	-	-	-	-	-	-	-
AB395_RS29160	nrdA	class 1b ribonucleoside-diphosphate reductase subunit alpha	-	-	-	-	-	-	-	-	-4.00043	-4.00043	-	-	-	-	-	-	-	-	-	-	-	-	-
AB395_RS29715	-	plasmid partitioning protein RepB	-	-	-	-	-	-	-	-	-1.01968	-	-	-	-	-	-	-	-	-	-	-	-	-	-
AB395_RS32375	-	universal stress protein	4.81071	-	-	-	-	-	-	-	-	-	-	-	-	-	-	-	-	-	-	-	-	-	-
AB395_RS32425	-	BON domain-containing protein	-	-	-	-	-	3.4766	-	-	-	-	-	-	-	-	-	-	-	-	-	-	-	-	-
AB395_RS32430	-	BON domain-containing protein	-	-	-	-	-	5.67593	-	-	-	-	-	-	-	-	-	-	-	-	-	-	-	-	-
AB395_RS32460	degP	HtrA protease/chaperone / Serine protease	-	-	5.11819	-	-	-	-	-	-	-	-	-	-	-	-	-	-	-	-	-	-	-	-
AB395_RS32640	-	universal stress protein UspA	5.04537	-	-	-	-	-	-	-	-	-	-	-	-	-	-	-	-	-	-	-	-	-	-
AB395_RS32670	-	universal stress protein	4.29771	-	-	-	-	-	-	-	-	-	-	-	-	-	-	-	-	-	-	-	-	-	-
AB395_RS32695	degS	Outer membrane stress sensor protease DegS	-	-	3.58183	-	-	-	-	-	-	-	-	-	-	-	-	-	-	-	-	-	-	-	-
AB395_RS32750	-	universal stress protein	5.63752	-	-	-	-	-	-	-	-	-	-	-	-	-	-	-	-	-	-	-	-	-	-
AB395_RS32755	-	universal stress protein	5.61856	-	-	-	-	-	-	-	-	-	-	-	-	-	-	-	-	-	-	-	-	-	-
AB395_RS32815	-	hypothetical protein	-	-	-	3.45017	3.45017	-	-	-	-	-	-	-	-	-	-	-	-	-	-	-	-	-	-
AB395_RS32850	-	hypothetical protein	-	7.04161	-	-	-	-	-	-	-	-	-	-	-	-	-	-	-	-	-	-	-	-	-
AB395_RS33075	-	membrane protein	-	-	-	-	1.82205	-	-	-	-	-	-	-	-	-	-	-	-	-	-	-	-	-	-
AB395_RS33085	-	cytochrome c	-	-	-	1.63034	1.63034	-	-	-	-	-	-	-	-	-	-	-	-	-	-	-	-	-	-
AB395_RS33090	-	hypothetical protein	-	-	-	1.79564	1.79564	-	-	-	-	-	-	-	-	-	-	-	-	-	-	-	-	-	-

## Sheet: Dataset_S2
Dataset S2. Description of genes encoding the proteins in the PPI network
Gene ID	Gene name	Log2FC	P-adjust	Regulate	Gene annotation	Degree	AverageShortestPathLength	BetweennessCentrality	ClosenessCentrality	ClusteringCoefficient	Eccentricity	NeighborhoodConnectivity	Radiality	shared name	Stress	TopologicalCoefficient
AB395_RS19925	guaa3	-1.05282	2.64993e-05	down	GMP synthase [glutamine-hydrolyzing]; Catalyzes the synthesis of GMP from XMP	96	2.57097	0.151875	0.388958	0.195833	7	35.2396	0.857184	guaa3	656696	0.11132
AB395_RS04695	rplM	-1.86383	2.91982e-20	down	50S ribosomal protein L13; This protein is one of the early assembly proteins of the 50S ribosomal subunit, although it is not seen to bind rRNA by itself. It is important during the early stages of 50S assembly	84	2.71132	0.013628	0.368824	0.615605	6	58.4524	0.844425	rplM	142936	0.223101
AB395_RS06055	rpsB	-2.07181	5.19405e-18	down	Ribosomal protein S2; Belongs to the universal ribosomal protein uS2 family	82	2.8134	0.013145	0.355442	0.615778	7	58.2927	0.835146	rpsB	92700	0.251209
AB395_RS05340	rplB	-1.51883	1.88739e-10	down	50S ribosomal protein L2; One of the primary rRNA binding proteins. Required for association of the 30S and 50S subunits to form the 70S ribosome, for tRNA binding and peptide bond formation. It has been suggested to have peptidyltransferase activity; this is somewhat controversial. Makes several contacts with the 16S rRNA in the 70S ribosome	81	2.78628	0.00690806	0.358901	0.654012	7	59.8148	0.837611	rplB	92138	0.242165
AB395_RS05385	rplE	-1.59961	1.01247e-10	down	50S ribosomal protein L5; This is 1 of the proteins that binds and probably mediates the attachment of the 5S RNA into the large ribosomal subunit, where it forms part of the central protuberance. In the 70S ribosome it contacts protein S13 of the 30S subunit (bridge B1b), connecting the 2 subunits; this bridge is implicated in subunit movement. Contacts the P site tRNA; the 5S rRNA and some of i…	81	2.82456	0.00643773	0.354037	0.645679	6	59.2099	0.834131	rplE	76290	0.253034
AB395_RS05330	rplD	-1.55044	2.43558e-11	down	50S ribosomal protein L4; Forms part of the polypeptide exit tunnel	80	2.87879	0.00911222	0.347368	0.638608	7	58.0375	0.829201	rplD	79760	0.263807
AB395_RS05445	rpoA	-1.42505	5.89608e-08	down	DNA-directed RNA polymerase subunit alpha; DNA-dependent RNA polymerase catalyzes the transcription of DNA into RNA using the four ribonucleoside triphosphates as substrates	80	2.78309	0.0283942	0.359312	0.552532	7	56.3875	0.837901	rpoA	200886	0.221029
AB395_RS05350	rplV	-1.45722	6.21216e-08	down	50S ribosomal protein L22; The globular domain of the protein is located near the polypeptide exit tunnel on the outside of the subunit, while an extended beta-hairpin is found that lines the wall of the exit tunnel in the center of the 70S ribosome	79	2.87879	0.00376163	0.347368	0.665368	7	59.3671	0.829201	rplV	59270	0.271083
AB395_RS04690	rpsI	-1.62407	6.61093e-11	down	Ribosomal protein S9; Belongs to the universal ribosomal protein uS9 family	79	2.75439	0.0180188	0.363057	0.649789	6	59.557	0.84051	rpsI	115480	0.236287
AB395_RS05450	rplQ	-1.20358	3.00674e-07	down	Ribosomal protein L17	78	2.73046	0.0143721	0.366238	0.658675	6	60.2564	0.842685	rplQ	129488	0.230818
AB395_RS05355	rpsC	-1.41121	3.19073e-09	down	30S ribosomal protein S3; Binds the lower part of the 30S subunit head. Binds mRNA in the 70S ribosome, positioning it for translation	77	2.85167	0.00711868	0.350671	0.698906	7	61.7273	0.831666	rpsC	62804	0.269495
AB395_RS05305	rpsG	-1.54784	4.32499e-10	down	30S ribosomal protein S7; One of the primary rRNA binding proteins, it binds directly to 16S rRNA where it nucleates assembly of the head domain of the 30S subunit. Is located at the subunit interface close to the decoding center, probably blocks exit of the E-site tRNA	77	2.84848	0.0046816	0.351064	0.687286	7	60.7922	0.831956	rpsG	58818	0.270188
AB395_RS05325	rplC	-1.64041	2.21269e-12	down	50S ribosomal protein L3; One of the primary rRNA binding proteins, it binds directly near the 3'-end of the 23S rRNA, where it nucleates assembly of the 50S subunit	77	2.81499	0.00486926	0.355241	0.684552	6	61.2338	0.835001	rplC	71838	0.251991
AB395_RS08070	rpsD	-1.68253	5.52454e-13	down	30S ribosomal protein S4; One of the primary rRNA binding proteins, it binds directly to 16S rRNA where it nucleates assembly of the body of the 30S subunit	77	2.83573	0.0204962	0.352643	0.653452	7	59.2597	0.833116	rpsD	111770	0.255262
AB395_RS05285	rpoB	-1.20347	1.58263e-06	down	DNA-directed RNA polymerase subunit beta; DNA-dependent RNA polymerase catalyzes the transcription of DNA into RNA using the four ribonucleoside triphosphates as substrates	77	2.79107	0.0217153	0.358286	0.579289	7	57.4416	0.837176	rpoB	152920	0.221782
AB395_RS05320	rpsJ	-1.67314	6.6741e-14	down	30S ribosomal protein S10; Involved in the binding of tRNA to the ribosomes	76	2.85327	0.00234914	0.350475	0.704211	7	61.4342	0.831521	rpsJ	46438	0.27549
AB395_RS19665	lepA	-1.16978	4.22006e-07	down	Elongation factor 4; Required for accurate and efficient protein synthesis under certain stress conditions. May act as a fidelity factor of the translation reaction, by catalyzing a one-codon backward translocation of tRNAs on improperly translocated ribosomes. Back- translocation proceeds from a post-translocation (POST) complex to a pre-translocation (PRE) complex, thus giving elongation factor…	76	2.78947	0.0161908	0.358491	0.59614	6	58.5658	0.837321	lepA	128810	0.236152
AB395_RS05380	rplX	-1.76404	5.56815e-15	down	50S ribosomal protein L24; One of the proteins that surrounds the polypeptide exit tunnel on the outside of the subunit	75	2.90431	0.00436156	0.344316	0.676757	7	59.3333	0.826881	rplX	52554	0.279811
AB395_RS05410	rpsE	-1.74087	1.66068e-12	down	30S ribosomal protein S5; Located at the back of the 30S subunit body where it stabilizes the conformation of the head with respect to the body; Belongs to the universal ribosomal protein uS5 family	75	2.85805	0.00666678	0.349888	0.716396	7	62.32	0.831086	rpsE	55568	0.269784
AB395_RS05265	rplK	-2.482	1.55957e-25	down	50S ribosomal protein L11; Forms part of the ribosomal stalk which helps the ribosome interact with GTP-bound translation factors	75	2.83892	0.00344037	0.352247	0.718919	6	62.5733	0.832826	rplK	53032	0.266269
AB395_RS05425	secY	-1.35259	7.99796e-09	down	Protein translocase subunit SecY; The central subunit of the protein translocation channel SecYEG. Consists of two halves formed by TMs 1-5 and 6-10. These two domains form a lateral gate at the front which open onto the bilayer between TMs 2 and 7, and are clamped together by SecE at the back. The channel is closed by both a pore ring composed of hydrophobic SecY resides and a short helix (helix…	74	2.84848	0.0121029	0.351064	0.667531	7	60.2703	0.831956	secY	89766	0.26091
AB395_RS05400	rplF	-1.10684	1.01906e-06	down	50S ribosomal protein L6; This protein binds to the 23S rRNA, and is important in its secondary structure. It is located near the subunit interface in the base of the L7/L12 stalk, and near the tRNA binding site of the peptidyltransferase center	74	2.90909	0.00194454	0.34375	0.737134	6	62.1892	0.826446	rplF	40750	0.298986
AB395_RS05290	rpoC	-1.07988	2.76115e-05	down	DNA-directed RNA polymerase subunit beta'; DNA-dependent RNA polymerase catalyzes the transcription of DNA into RNA using the four ribonucleoside triphosphates as substrates	73	2.89155	0.0146582	0.345836	0.620244	7	58.6301	0.828041	rpoC	118926	0.261681
AB395_RS19780	rplT	-1.43245	3.23184e-08	down	50S ribosomal protein L20; Binds directly to 23S ribosomal RNA and is necessary for the in vitro assembly process of the 50S ribosomal subunit. It is not involved in the protein synthesizing functions of that subunit	73	2.81021	0.0219241	0.355846	0.659056	6	59.863	0.835436	rplT	165484	0.250473
AB395_RS03945	rplI	-1.95478	8.16539e-12	down	50S ribosomal protein L9; Binds to the 23S rRNA	73	2.88038	0.0110932	0.347176	0.659817	6	59.3288	0.829056	rplI	89380	0.27467
AB395_RS05420	rplO	-1.61628	1.4557e-11	down	50S ribosomal protein L15; Binds to the 23S rRNA	72	2.9362	0.00256352	0.340576	0.74374	7	62.3472	0.823981	rplO	44038	0.29271
AB395_RS05300	rpsL	-1.87033	2.33661e-12	down	30S ribosomal protein S12; Interacts with and stabilizes bases of the 16S rRNA that are involved in tRNA selection in the A site and with the mRNA backbone. Located at the interface of the 30S and 50S subunits, it traverses the body of the 30S subunit contacting proteins on the other side and probably holding the rRNA structure together. The combined cluster of proteins S8, S12 and S17 appears to…	72	2.81659	0.0124128	0.35504	0.715571	7	61.875	0.834856	rpsL	94960	0.258891
AB395_RS17270	rplS	-1.25573	6.19272e-07	down	50S ribosomal protein L19; This protein is located at the 30S-50S ribosomal subunit interface and may play a role in the structure and function of the aminoacyl-tRNA binding site	72	2.85646	0.0228329	0.350084	0.711268	6	61.0556	0.831231	rplS	124266	0.278729
AB395_RS05395	rpsH	-1.135	9.60613e-07	down	30S ribosomal protein S8; One of the primary rRNA binding proteins, it binds directly to 16S rRNA central domain where it helps coordinate assembly of the platform of the 30S subunit	71	2.97767	0.0011289	0.335833	0.777062	7	63.6338	0.820212	rpsH	27510	0.318169
AB395_RS05440	rpsK	-1.67184	1.20239e-10	down	30S ribosomal protein S11; Located on the platform of the 30S subunit, it bridges several disparate RNA helices of the 16S rRNA. Forms part of the Shine-Dalgarno cleft in the 70S ribosome	71	2.97608	0.00206872	0.336013	0.759759	7	62.8169	0.820357	rpsK	30010	0.312522
AB395_RS05375	rplN	-1.61138	1.78945e-11	down	50S ribosomal protein L14; Binds to 23S rRNA. Forms part of two intersubunit bridges in the 70S ribosome	71	2.9697	0.001582	0.336735	0.755332	7	62.6056	0.820937	rplN	33922	0.311471
AB395_RS05270	rplA	-1.88843	1.8142e-13	down	50S ribosomal protein L1; Binds directly to 23S rRNA. The L1 stalk is quite mobile in the ribosome, and is involved in E site tRNA release	71	2.96013	0.00475175	0.337823	0.688129	6	60.6338	0.821807	rplA	47754	0.306231
AB395_RS05360	rplP	-1.2481	2.22706e-07	down	50S ribosomal protein L16; Binds 23S rRNA and is also seen to make contacts with the A and possibly P site tRNAs	70	2.99362	0.00433454	0.334044	0.755694	7	62.5571	0.818762	rplP	47220	0.319096
AB395_RS29695	fusA	1.18523	5.06905e-09	up	Elongation factor G; Catalyzes the GTP-dependent ribosomal translocation step during translation elongation. During this step, the ribosome changes from the pre-translocational (PRE) to the post- translocational (POST) state as the newly formed A-site-bound peptidyl-tRNA and P-site-bound deacylated tRNA move to the P and E sites, respectively. Catalyzes the coordinated movement of the two tRNA mo…	70	2.94258	0.00301302	0.339837	0.717598	7	62.6429	0.823401	fusA	34704	0.291362
AB395_RS05345	rpsS	-1.24931	7.33663e-07	down	30S ribosomal protein S19; Protein S19 forms a complex with S13 that binds strongly to the 16S ribosomal RNA	69	2.98884	0.00333119	0.334578	0.758312	7	62.6232	0.819197	rpsS	30734	0.316206
AB395_RS05335	rplW	-1.442	1.97696e-09	down	50S ribosomal protein L23; One of the early assembly proteins it binds 23S rRNA. One of the proteins that surrounds the polypeptide exit tunnel on the outside of the ribosome. Forms the main docking site for trigger factor binding to the ribosome	69	2.99203	0.00201807	0.334222	0.780051	7	63.2899	0.818907	rplW	33550	0.326236
AB395_RS03955	rpsR	-1.57451	1.38381e-05	down	30S ribosomal protein S18; Binds as a heterodimer with protein S6 to the central domain of the 16S rRNA, where it helps stabilize the platform of the 30S subunit	68	2.88676	0.00628177	0.346409	0.777436	7	64.6912	0.828476	rpsR	64310	0.294051
AB395_RS05390	rpsN	-1.41691	1.06127e-10	down	30S ribosomal protein S14; Binds 16S rRNA, required for the assembly of 30S particles and may also be responsible for determining the conformation of the 16S rRNA at the A site	68	3.01116	0.00082298	0.332097	0.785777	7	63.4559	0.817167	rpsN	19976	0.33223
AB395_RS05280	rplL	-2.84072	1.45917e-28	down	50S ribosomal protein L7/L12; Forms part of the ribosomal stalk which helps the ribosome interact with GTP-bound translation factors. Is thus essential for accurate translation	68	2.85167	0.0063239	0.350671	0.733538	7	63.7941	0.831666	rplL	70118	0.264706
AB395_RS19580	rpsA	-1.69956	4.51289e-14	down	30S ribosomal protein S1; Binds mRNA; thus facilitating recognition of the initiation point. It is needed to translate mRNA with a short Shine-Dalgarno (SD) purine-rich sequence	68	2.92982	0.009278	0.341317	0.653644	7	60.3529	0.824561	rpsA	60828	0.283278
AB395_RS05275	rplJ	-2.5764	4.0773e-26	down	50S ribosomal protein L10; Forms part of the ribosomal stalk, playing a central role in the interaction of the ribosome with GTP-bound translation factors	66	2.93142	0.00164953	0.341132	0.7669	7	64.4091	0.824416	rplJ	26024	0.305256
AB395_RS05415	rpmD	-1.53538	0.00312809	down	annotation not available	65	3.01754	0.00097294	0.331395	0.802885	7	64.2154	0.816587	rpmD	20630	0.336206
AB395_RS05365	rpmC	-1.02843	0.020825	down	50S ribosomal protein L29	64	3.02871	0.00172106	0.330174	0.818452	7	64.7344	0.815572	rpmC	26280	0.340707
AB395_RS19775	rpmI	-1.22123	1.06968e-05	down	annotation not available	64	2.97448	0.0398506	0.336193	0.699405	7	59.75	0.820502	rpmI	265974	0.30322
AB395_RS05315	tufa3	-1.22116	4.57065e-07	down	Elongation factor Tu; This protein promotes the GTP-dependent binding of aminoacyl-tRNA to the A-site of ribosomes during protein biosynthesis	64	2.86762	0.00922576	0.348721	0.732143	7	63.8594	0.830216	tufa3	68300	0.269449
AB395_RS11435	rplY	-1.92861	3.05031e-16	down	50S ribosomal protein L25; This is one of the proteins that binds to the 5S RNA in the ribosome where it forms part of the central protuberance	63	2.88517	0.00527298	0.3466	0.772145	6	64.254	0.828621	rplY	49368	0.292063
AB395_RS03960	rpsF	-2.46464	2.00106e-24	down	30S ribosomal protein S6; Binds together with S18 to 16S ribosomal RNA	62	2.92823	0.00597634	0.341503	0.808567	7	65.8871	0.824706	rpsF	51348	0.310788
AB395_RS15195	rpmJ	-1.37649	0.0219792	down	annotation not available	62	2.98565	0.00127719	0.334936	0.844527	7	65.6774	0.819487	rpmJ	24598	0.326753
AB395_RS17290	trmD	-1.02788	1.80786e-06	down	tRNA (guanine-N(1)-)-methyltransferase; Specifically methylates guanosine-37 in various tRNAs; Belongs to the RNA methyltransferase TrmD family	62	2.9059	0.00671769	0.344127	0.685352	7	62.3871	0.826736	trmD	53996	0.275978
AB395_RS00430	rpmH	-1.14911	5.89663e-06	down	annotation not available	60	2.87879	0.0105486	0.347368	0.754237	6	63.2333	0.829201	rpmH	57890	0.280963
AB395_RS15575	rpsU	-1.5216	6.89385e-12	down	Ribosomal protein S21; Belongs to the bacterial ribosomal protein bS21 family	59	3.06061	0.00312877	0.326733	0.863238	7	66.4746	0.812672	rpsU	25558	0.359322
AB395_RS19505	pnp	-1.80621	1.99363e-17	down	Polyribonucleotide nucleotidyltransferase; Involved in mRNA degradation. Catalyzes the phosphorolysis of single-stranded polyribonucleotides processively in the 3'- to 5'-direction	58	2.88517	0.0104584	0.3466	0.535995	7	55.7586	0.828621	pnp	62338	0.239307
AB395_RS06445	tig	-1.38034	6.34532e-08	down	Trigger factor; Involved in protein export. Acts as a chaperone by maintaining the newly synthesized protein in an open conformation. Functions as a peptidyl-prolyl cis-trans isomerase; Belongs to the FKBP-type PPIase family. Tig subfamily	57	2.9697	0.0077675	0.336735	0.680451	7	62	0.820937	tig	64908	0.28829
AB395_RS01985	guaB	-1.25666	6.06331e-07	down	Inosine-5'-monophosphate dehydrogenase; Catalyzes the conversion of inosine 5'-phosphate (IMP) to xanthosine 5'-phosphate (XMP), the first committed and rate- limiting step in the de novo synthesis of guanine nucleotides, and therefore plays an important role in the regulation of cell growth; Belongs to the IMPDH/GMPR family	56	2.72887	0.0471184	0.366452	0.261039	7	40.0714	0.84283	guaB	209658	0.140971
AB395_RS01210	infA	-1.52608	0.0256007	down	Translation initiation factor IF-1; One of the essential components for the initiation of protein synthesis. Stabilizes the binding of IF-2 and IF-3 on the 30S subunit to which N-formylmethionyl-tRNA(fMet) subsequently binds. Helps modulate mRNA selection, yielding the 30S pre- initiation complex (PIC). Upon addition of the 50S ribosomal subunit IF-1, IF-2 and IF-3 are released leaving the mature…	54	3.04147	0.00173038	0.328789	0.802935	7	65.7037	0.814412	infA	14326	0.363004
AB395_RS03645	spoT	-1.10688	3.53516e-06	down	GTP pyrophosphokinase; In eubacteria ppGpp (guanosine 3'-diphosphate 5-' diphosphate) is a mediator of the stringent response that coordinates a variety of cellular activities in response to changes in nutritional abundance	53	2.94099	0.0139764	0.340022	0.682874	7	62.3585	0.823546	spoT	85492	0.284484
AB395_RS00295	def1	-1.59921	3.03346e-09	down	Peptide deformylase; Removes the formyl group from the N-terminal Met of newly synthesized proteins. Requires at least a dipeptide for an efficient rate of reaction. N-terminal L-methionine is a prerequisite for activity but the enzyme has broad specificity at other positions	52	3.03509	0.00306331	0.32948	0.74736	7	63.9808	0.814992	def1	28446	0.349517
AB395_RS05780	pyrG	-1.4627	3.1667e-09	down	CTP synthase; Catalyzes the ATP-dependent amination of UTP to CTP with either L-glutamine or ammonia as the source of nitrogen. Regulates intracellular CTP levels through interactions with the four ribonucleotide triphosphates	51	2.88676	0.0120343	0.346409	0.568627	7	58.7843	0.828476	pyrG	109824	0.240919
AB395_RS05430	adk	-1.22804	1.17145e-05	down	Adenylate kinase; Catalyzes the reversible transfer of the terminal phosphate group between ATP and AMP. Plays an important role in cellular energy homeostasis and in adenine nucleotide metabolism; Belongs to the adenylate kinase family	50	3.01754	0.005328	0.331395	0.653878	7	61.78	0.816587	adk	48504	0.297019
AB395_RS11480	ychF	-1.29739	2.68012e-08	down	Ribosome-binding ATPase YchF; ATPase that binds to both the 70S ribosome and the 50S ribosomal subunit in a nucleotide-independent manner	50	2.98724	0.00116123	0.334757	0.743673	7	64.74	0.819342	ychF	17892	0.312754
AB395_RS04265	aspS	-1.44828	1.9065e-09	down	Aspartate--tRNA(Asp/Asn) ligase; Aspartyl-tRNA synthetase with relaxed tRNA specificity since it is able to aspartylate not only its cognate tRNA(Asp) but also tRNA(Asn). Reaction proceeds in two steps: L-aspartate is first activated by ATP to form Asp-AMP and then transferred to the acceptor end of tRNA(Asp/Asn); Belongs to the class-II aminoacyl-tRNA synthetase family. Type 1 subfamily	50	3.06858	0.00273405	0.325884	0.749388	7	63.78	0.811947	aspS	23572	0.348415
AB395_RS17890	leuS	-1.13239	4.51562e-06	down	Leucine--tRNA ligase; Leucyl-tRNA synthetase; Belongs to the class-I aminoacyl-tRNA synthetase family	48	2.99362	0.00538088	0.334044	0.663121	7	61.0417	0.818762	leuS	46610	0.290575
AB395_RS19490	truB	-1.4466	1.97377e-08	down	tRNA pseudouridine synthase B; Responsible for synthesis of pseudouridine from uracil- 55 in the psi GC loop of transfer RNAs	48	3.02871	0.00328412	0.330174	0.608156	7	58.6875	0.815572	truB	26680	0.302513
AB395_RS15840	gltx3	-1.66811	2.65238e-12	down	Glutamate--tRNA ligase; Catalyzes the attachment of glutamate to tRNA(Glu) in a two-step reaction: glutamate is first activated by ATP to form Glu-AMP and then transferred to the acceptor end of tRNA(Glu); Belongs to the class-I aminoacyl-tRNA synthetase family. Glutamate--tRNA ligase type 1 subfamily	46	2.98884	0.00386411	0.334578	0.791304	7	66.5	0.819197	gltx3	41182	0.327586
AB395_RS05260	nusg1	-1.54702	1.5141e-08	down	Transcription termination/antitermination protein NusG; Participates in transcription elongation, termination and antitermination	45	3.12919	0.00059618	0.319572	0.814141	7	66.8889	0.806438	nusg1	7804	0.384419
AB395_RS14885	ftsH	1.02634	1.5228e-05	up	ATP-dependent zinc metalloprotease FtsH; Acts as a processive, ATP-dependent zinc metallopeptidase for both cytoplasmic and membrane proteins. Plays a role in the quality control of integral membrane proteins; Belongs to the AAA ATPase family	45	3.01276	0.0174047	0.331922	0.50101	7	53.8667	0.817022	ftsH	111280	0.254871
AB395_RS05920	cysG	-2.62318	3.74182e-25	down	Uroporphyrin-III C-methyltransferase / precorrin-2 oxidase / ferrochelatase; Multifunctional enzyme that catalyzes the SAM-dependent methylations of uroporphyrinogen III at position C-2 and C-7 to form precorrin-2 via precorrin-1. Then it catalyzes the NAD- dependent ring dehydrogenation of precorrin-2 to yield sirohydrochlorin. Finally, it catalyzes the ferrochelation of sirohydrochlorin to yiel…	44	2.90909	0.0861654	0.34375	0.0655391	7	11.8182	0.826446	cysG	243728	0.0540169
AB395_RS19450	CCE98287.1	-1.00425	0.00148035	down	Putative outer membrane protein, OmpA/MotB domain protein; Outer membrane protein and related peptidoglycan-associated (lipo)proteins; Belongs to the ompA family	43	3.09091	0.0147518	0.323529	0.740864	7	63.4884	0.809917	CCE98287.1	129768	0.362392
AB395_RS05570	def3	-1.10421	0.000522758	down	Peptide deformylase; Removes the formyl group from the N-terminal Met of newly synthesized proteins. Requires at least a dipeptide for an efficient rate of reaction. N-terminal L-methionine is a prerequisite for activity but the enzyme has broad specificity at other positions	41	3.19617	0.00016058	0.312874	0.9	7	69.2683	0.800348	def3	2078	0.446892
AB395_RS04155	ropB1	1.38082	1.14692e-08	up	Outer membrane protein; Opacity protein and related surface antigens	41	3.11483	0.0275482	0.321045	0.813415	7	66.3902	0.807743	ropB1	271858	0.381273
AB395_RS06790	ropB2	1.63141	4.65815e-12	up	Outer membrane protein; Opacity protein and related surface antigens	40	3.13397	0.00942183	0.319084	0.855128	7	67.925	0.806003	ropB2	135884	0.399412
AB395_RS00085	hpf	1.97263	6.73973e-14	up	Ribosome hibernation promoting factor; Required for dimerization of active 70S ribosomes into 100S ribosomes in stationary phase; 100S ribosomes are translationally inactive and sometimes present during exponential growth	39	3.26954	0	0.305854	1	7	72.2051	0.793678	hpf	0	0.504931
AB395_RS06735	CCE95817.1	-1.56269	7.89981e-05	down	annotation not available	36	3.06539	0.0457858	0.326223	0.24127	7	36.3889	0.812237	CCE95817.1	271364	0.189936
AB395_RS16450	metH	2.54316	1.21783e-37	up	5-methyltetrahydrofolate-homocysteinemethyltransf erase; Methionine synthase I, cobalamin-binding domain	36	2.82616	0.066221	0.353837	0.126984	7	19.1389	0.833986	metH	193960	0.0714732
AB395_RS17510	rpoH	1.16679	1.97969e-07	up	RNA polymerase sigma factor; Sigma factors are initiation factors that promote the attachment of RNA polymerase to specific initiation sites and are then released	36	2.84689	0.0294977	0.35126	0.406349	6	52.1111	0.832101	rpoH	140284	0.207503
AB395_RS32745	CCE97255.1	1.00451	0.00179679	up	Uncharacterized protein; Acyl-CoA synthetase (NDP forming)	34	2.94896	0.0432521	0.339102	0.114082	7	17.5294	0.822822	CCE97255.1	117916	0.0729756
AB395_RS11730	engA	-1.32421	3.33655e-07	down	GTPase Der; GTPase that plays an essential role in the late steps of ribosome biogenesis	33	3.22169	0.0137134	0.310396	0.799242	7	64.6364	0.798028	engA	151578	0.433598
AB395_RS05905	hflX	-1.12347	1.07977e-05	down	GTPase HflX; GTPase that associates with the 50S ribosomal subunit and may have a role during protein synthesis or ribosome biogenesis	33	3.31419	0.00461455	0.301732	0.751894	7	62.2727	0.789619	hflX	33792	0.454545
AB395_RS00180	trpS	-1.10753	1.84161e-05	down	Tryptophan--tRNA ligase; Tryptophanyl-tRNA synthetase	32	3.07974	0.00558525	0.324702	0.606855	7	59.0938	0.810932	trpS	43606	0.301499
AB395_RS06280	secD2	-1.24776	3.45756e-07	down	Multifunctional fusion protein; Part of the Sec protein translocase complex. Interacts with the SecYEG preprotein conducting channel. SecDF uses the proton motive force (PMF) to complete protein translocation after the ATP-dependent function of SecA; Belongs to the SecD/SecF family. SecD subfamily	31	3.05263	0.0277517	0.327586	0.180645	7	32.7097	0.813397	secD2	125424	0.168477
AB395_RS13640	clpB	1.60696	4.41189e-13	up	Chaperone protein ClpB; Part of a stress-induced multi-chaperone system, it is involved in the recovery of the cell from heat-induced damage, in cooperation with DnaK, DnaJ and GrpE; Belongs to the ClpA/ClpB family	30	3.02073	0.0179088	0.331045	0.289655	7	41.2667	0.816297	clpB	108122	0.197129
AB395_RS00305	truA	-1.1179	0.00149385	down	tRNA pseudouridine synthase A; Formation of pseudouridine at positions 38, 39 and 40 in the anticodon stem and loop of transfer RNAs	29	2.97767	0.00428701	0.335833	0.502463	6	54.2069	0.820212	truA	27130	0.255693
AB395_RS00490	putA	-1.24194	8.23463e-09	down	Bifunctional protein PutA; Oxidizes proline to glutamate for use as a carbon and nitrogen source; In the C-terminal section; belongs to the aldehyde dehydrogenase family	28	3.08931	0.0477337	0.323696	0.0925926	8	18.8214	0.810062	putA	199426	0.0928571
AB395_RS14845	fbcF	1.31958	5.3192e-05	up	Ubiquinol-cytochrome c reductase iron-sulfur subunit; Component of the ubiquinol-cytochrome c reductase complex (complex III or cytochrome b-c1 complex), which is a respiratory chain that generates an electrochemical potential coupled to ATP synthesis	27	3.10048	0.0538093	0.322531	0.17094	7	22.4815	0.809047	fbcF	284986	0.122242
AB395_RS17935	rho	-1.26465	1.17326e-06	down	Transcription termination factor Rho; Facilitates transcription termination by a mechanism that involves Rho binding to the nascent RNA, activation of Rho's RNA-dependent ATPase activity, and release of the mRNA from the DNA template	27	2.90112	0.00715255	0.344695	0.524217	7	58	0.827171	rho	41664	0.240664
AB395_RS07670	gcvP	1.29215	2.02751e-09	up	Glycine dehydrogenase (decarboxylating); The glycine cleavage system catalyzes the degradation of glycine. The P protein binds the alpha-amino group of glycine through its pyridoxal phosphate cofactor; CO(2) is released and the remaining methylamine moiety is then transferred to the lipoamide cofactor of the H protein; Belongs to the GcvP family	26	3.00319	0.0194686	0.332979	0.2	7	23.0385	0.817892	gcvP	82488	0.10762
AB395_RS13730	mutT	-1.07984	0.00112702	down	Mutator protein MutT; NTP pyrophosphohydrolases including oxidative damage repair enzymes	26	3.39553	0.0117328	0.294504	0.787692	7	66.0385	0.782224	mutT	102872	0.507396
AB395_RS17110	nudH	-1.0154	3.90855e-05	down	RNA pyrophosphohydrolase; Accelerates the degradation of transcripts by removing pyrophosphate from the 5'-end of triphosphorylated RNA, leading to a more labile monophosphorylated state that can stimulate subsequent ribonuclease cleavage	26	3.41786	0.00347348	0.29258	0.778462	7	65.6154	0.780194	nudH	36494	0.519841
AB395_RS01630	folD	-1.24728	1.68183e-06	down	Bifunctional protein FolD; Catalyzes the oxidation of 5,10- methylenetetrahydrofolate to 5,10-methenyltetrahydrofolate and then the hydrolysis of 5,10-methenyltetrahydrofolate to 10- formyltetrahydrofolate	25	2.89952	0.00791537	0.344884	0.336667	7	39.4	0.827316	folD	40870	0.155731
AB395_RS20225	CCE98452.1	1.39167	5.05988e-08	up	Putative phosphatidylethanolamine-binding protein; Phospholipid-binding protein	25	3.37799	0	0.296034	1	7	74.32	0.783819	CCE98452.1	0	0.56303
AB395_RS27450	soxA1	4.34486	6.06188e-44	up	Sarcosine oxidase, alpha subunit; Uncharacterized NAD(FAD)-dependent dehydrogenases; Belongs to the GcvT family	24	2.97448	0.051832	0.336193	0.188406	7	21.7917	0.820502	soxA1	161908	0.0964815
AB395_RS04100	ndk	-1.00817	0.000273454	down	Nucleoside diphosphate kinase; Major role in the synthesis of nucleoside triphosphates other than ATP. The ATP gamma phosphate is transferred to the NDP beta phosphate via a ping-pong mechanism, using a phosphorylated active-site intermediate	24	3.02233	0.00696648	0.330871	0.434783	7	49.4583	0.816152	ndk	31322	0.225647
AB395_RS17930	trmE	-1.23877	1.58236e-07	down	tRNA modification GTPase MnmE; Exhibits a very high intrinsic GTPase hydrolysis rate. Involved in the addition of a carboxymethylaminomethyl (cmnm) group at the wobble position (U34) of certain tRNAs, forming tRNA- cmnm(5)s(2)U34; Belongs to the TRAFAC class TrmE-Era-EngA-EngB-Septin- like GTPase superfamily. TrmE GTPase family	24	3.26954	0.00031804	0.305854	0.557971	7	52.3333	0.793678	trmE	3344	0.342048
AB395_RS31465	CCE98616.1	1.26442	2.67847e-07	up	10 kDa chaperonin; Binds to Cpn60 in the presence of Mg-ATP and suppresses the ATPase activity of the latter	21	3.20893	0.00692485	0.31163	0.433333	7	49.6667	0.799188	CCE98616.1	52876	0.31147
AB395_RS23120	cpsA	1.30625	1.31581e-09	up	Exopolysaccharide biosynthesis polyprenyl glycosylphosphotransferase; Sugar transferases involved in lipopolysaccharide synthesis	21	3.27113	0.0619405	0.305705	0.0476191	7	9.14286	0.793533	cpsA	197632	0.0685714
AB395_RS00300	fmt	-1.18563	5.49133e-05	down	Methionyl-tRNA formyltransferase; Attaches a formyl group to the free amino group of methionyl-tRNA(fMet). The formyl group appears to play a dual role in the initiator identity of N-formylmethionyl-tRNA by promoting its recognition by IF2 and preventing the misappropriation of this tRNA by the elongation apparatus	21	3.11802	0.00844431	0.320716	0.295238	7	39.381	0.807453	fmt	40904	0.21147
AB395_RS06015	clpA	1.01141	4.31279e-05	up	ATP-dependent Clp protease ATP-binding subunit clpA; ATPases with chaperone activity, ATP-binding subunit; Belongs to the ClpA/ClpB family	20	3.11802	0.00933145	0.320716	0.263158	7	38.25	0.807453	clpA	57042	0.204839
AB395_RS25710	rpe	1.06187	0.00513729	up	Pentose-5-phosphate-3-epimerase; Belongs to the ribulose-phosphate 3-epimerase family	19	3.07974	0.0270145	0.324702	0.187135	7	27.5263	0.810932	rpe	109024	0.147425
AB395_RS07505	CCE95905.1	-1.04394	2.66995e-05	down	Adenylosuccinate lyase; Unnamed protein product; Belongs to the lyase 1 family. Adenylosuccinate lyase subfamily	19	3.04944	0.014859	0.327929	0.222222	7	26.3158	0.813687	CCE95905.1	57618	0.136513
AB395_RS12150	CCE96813.1	-2.85479	1.24628e-16	down	Periplasmic protein TonB, links inner and outer membranes	19	3.35726	0.0342739	0.297862	0.157895	7	13.5263	0.785704	CCE96813.1	172514	0.122646
AB395_RS12265	CCE96837.1	3.03435	1.61241e-33	up	Putative dihydropyrimidine dehydrogenase; Dihydroorotate dehydrogenase	18	3.08453	0.0132307	0.324199	0.261438	7	28.3889	0.810497	CCE96837.1	62356	0.143098
AB395_RS04275	CCE95376.1	1.11468	5.12699e-07	up	60 kDa chaperonin; Prevents misfolding and promotes the refolding and proper assembly of unfolded polypeptides generated under stress conditions	18	3.11962	0.00482982	0.320552	0.437908	7	40.1667	0.807308	CCE95376.1	17470	0.219186
AB395_RS32335	pdhB	2.10673	2.89271e-17	up	Pyruvate dehydrogenase E1 component subunit beta; The pyruvate dehydrogenase complex catalyzes the overall conversion of pyruvate to acetyl-CoA and CO2	17	3.4673	0.00534056	0.288408	0.301471	8	15.2353	0.7757	pdhB	31218	0.125912
AB395_RS07815	carB	-1.55678	2.93385e-10	down	Carbamoylphosphate synthase large subunit (split gene in MJ); Belongs to the CarB family	17	3.10686	0.0168674	0.321869	0.286765	7	31.4706	0.808467	carB	69026	0.168292
AB395_RS18965	CCE98194.1	-1.49215	8.6936e-10	down	ABC-type sugar transport systems, permease components	16	4.54226	0.00261456	0.220154	0.391667	9	9.5	0.677976	CCE98194.1	12020	0.314583
AB395_RS32645	CCE98615.1	5.25584	2.44114e-80	up	60 kDa chaperonin; Prevents misfolding and promotes the refolding and proper assembly of unfolded polypeptides generated under stress conditions	16	3.12281	0.0016139	0.320225	0.491667	7	40.4375	0.807018	CCE98615.1	9268	0.219769
AB395_RS00425	rnpA	-1.32692	2.75678e-07	down	Ribonuclease P protein component; RNaseP catalyzes the removal of the 5'-leader sequence from pre-tRNA to produce the mature 5'-terminus. It can also cleave other RNA substrates such as 4.5S RNA. The protein component plays an auxiliary but essential role in vivo by binding to the 5'-leader sequence and broadening the substrate specificity of the ribozyme	16	3.12919	0.00193381	0.319572	0.575	7	58	0.806438	rnpA	14296	0.340809
AB395_RS00220	ybeY	-1.18452	0.000116893	down	Endoribonuclease YbeY; Single strand-specific metallo-endoribonuclease involved in late-stage 70S ribosome quality control and in maturation of the 3' terminus of the 16S rRNA	16	3.30622	0.00052057	0.30246	0.566667	7	55.75	0.790344	ybeY	4742	0.409467
AB395_RS04205	purN	1.52598	3.36862e-14	up	Phosphoribosylglycinamide formyltransferase; Catalyzes the transfer of a formyl group from 10- formyltetrahydrofolate to 5-phospho-ribosyl-glycinamide (GAR), producing 5-phospho-ribosyl-N-formylglycinamide (FGAR) and tetrahydrofolate	15	3.09569	0.00239364	0.323029	0.428571	7	27.5333	0.809482	purN	10808	0.149638
AB395_RS00770	fadb1	1.18158	6.11906e-08	up	Putative fatty oxidation complex alpha subunit; 3-hydroxyacyl-CoA dehydrogenase	15	3.18341	0.0199009	0.314128	0.190476	7	17	0.801508	fadb1	48338	0.0988235
AB395_RS15995	lpdA2	1.66879	9.88672e-14	up	Pyruvate/2-oxoglutarate dehydrogenase complex,dihydrolipoamide dehydrogenase (E3) component, and related enzymes	15	3.53429	0.00173871	0.282942	0.409524	8	15.8	0.76961	lpdA2	7074	0.171739
AB395_RS09820	macB	1.56032	2.09686e-14	up	Macrolide export ATP-binding/permease protein MacB; Non-canonical ABC transporter that contains transmembrane domains (TMD), which form a pore in the inner membrane, and an ATP-binding domain (NBD), which is responsible for energy generation. Confers resistance against macrolides	15	3.16427	0.0381776	0.316028	0.104762	7	15.6	0.803248	macB	115236	0.100439
AB395_RS18960	CCE98193.1	-1.42461	7.06207e-08	down	Binding-protein-dependent transport systems inner membrane component; ABC-type sugar transport system, permease component	15	4.57097	0.00228742	0.218772	0.438095	9	9.86667	0.675366	CCE98193.1	11346	0.328889
AB395_RS22035	malK	-1.03589	0.0004254	down	ABC transporter, ATP-binding protein,Maltose/maltodextrin import; ABC-type sugar transport systems, ATPase components; Belongs to the ABC transporter superfamily	15	4.09729	0.0161175	0.244064	0.247619	8	9.66667	0.718428	malK	77804	0.201389
AB395_RS08855	fixG	5.23463	5.0283e-79	up	Nitrogen fixation protein fixG; Polyferredoxin	15	3.91388	0.00546882	0.255501	0.361905	8	9.26667	0.735102	fixG	24668	0.210606
AB395_RS04770	lonA	1.55462	1.47762e-10	up	Lon protease; ATP-dependent serine protease that mediates the selective degradation of mutant and abnormal proteins as well as certain short-lived regulatory proteins. Required for cellular homeostasis and for survival from DNA damage and developmental changes induced by stress. Degrades polypeptides processively to yield small peptide fragments that are 5 to 10 amino acids long. Binds to DNA in …	15	3.25678	0.00645129	0.307052	0.257143	7	31.8667	0.794838	lonA	36200	0.206972
AB395_RS17185	typA	-1.11311	3.23397e-05	down	GTP-binding protein TypA; Predicted membrane GTPase involved in stress response	15	3.21531	7.707e-05	0.311012	0.857143	7	68.2667	0.798608	typA	968	0.413737
AB395_RS32340	CCE95668.1	1.60231	7.38247e-10	up	Acetyltransferase component of pyruvate dehydrogenase complex; The pyruvate dehydrogenase complex catalyzes the overall conversion of pyruvate to acetyl-CoA and CO(2)	14	3.59968	0.00282207	0.277802	0.285714	8	12	0.763665	CCE95668.1	9830	0.156955
AB395_RS08890	ccoN	5.05924	9.70946e-89	up	Cbb3-type cytochrome oxidase, subunit 1; Belongs to the heme-copper respiratory oxidase family	14	3.75917	0.00864242	0.266016	0.384615	8	10.6429	0.749166	ccoN	68364	0.180387
AB395_RS10865	nuoC	1.88851	1.60241e-07	up	NADH-quinone oxidoreductase subunit C; NDH-1 shuttles electrons from NADH, via FMN and iron- sulfur (Fe-S) centers, to quinones in the respiratory chain. The immediate electron acceptor for the enzyme in this species is believed to be ubiquinone. Couples the redox reaction to proton translocation (for every two electrons transferred, four hydrogen ions are translocated across the cytoplasmic memb…	14	3.09091	0.00510871	0.323529	0.384615	7	27.8571	0.809917	nuoC	20910	0.14977
AB395_RS25685	CCE97310.1	1.77652	2.49729e-12	up	Transketolase; Catalyzes the transfer of a two-carbon ketol group from a ketose donor to an aldose acceptor, via a covalent intermediate with the cofactor thiamine pyrophosphate	14	3.14354	0.0131217	0.318113	0.285714	7	29	0.805133	CCE97310.1	63042	0.152632
AB395_RS08875	ccoP	4.1258	3.99338e-58	up	Cbb3-type cytochrome c oxidase subunit; C-type cytochrome. Part of the cbb3-type cytochrome c oxidase complex	14	3.81818	0.00518793	0.261905	0.384615	8	11.2857	0.743802	ccoP	30262	0.185012
AB395_RS10835	nuoi3	1.26986	5.21678e-05	up	NADH-quinone oxidoreductase subunit I; NDH-1 shuttles electrons from NADH, via FMN and iron- sulfur (Fe-S) centers, to quinones in the respiratory chain. The immediate electron acceptor for the enzyme in this species is believed to be ubiquinone. Couples the redox reaction to proton translocation (for every two electrons transferred, four hydrogen ions are translocated across the cytoplasmic memb…	14	3.33014	0.00615515	0.300287	0.362637	7	18.1429	0.788169	nuoi3	21474	0.138427
AB395_RS32325	acsa5	3.45476	8.3934e-65	up	Acetyl-coenzyme A synthetase; Catalyzes the conversion of acetate into acetyl-CoA (AcCoA), an essential intermediate at the junction of anabolic and catabolic pathways. AcsA undergoes a two-step reaction. In the first half reaction, AcsA combines acetate with ATP to form acetyl-adenylate (AcAMP) intermediate. In the second half reaction, it can then transfer the acetyl group from AcAMP to the sul…	14	3.28868	0.0067192	0.304074	0.318681	8	20	0.791939	acsa5	27168	0.12987
AB395_RS10050	miaA	-1.05775	5.76987e-06	down	tRNA dimethylallyltransferase; Catalyzes the transfer of a dimethylallyl group onto the adenine at position 37 in tRNAs that read codons beginning with uridine, leading to the formation of N6-(dimethylallyl)adenosine (i(6)A); Belongs to the IPP transferase family	14	3.2807	0.00095592	0.304813	0.351648	7	37.1429	0.792663	miaA	5480	0.262918
AB395_RS32330	pdhA	2.02295	3.24387e-17	up	Pyruvate dehydrogenase E1 component subunit alpha; The pyruvate dehydrogenase complex catalyzes the overall conversion of pyruvate to acetyl-CoA and CO(2)	13	3.69378	0.0029988	0.270725	0.346154	8	12.6923	0.755111	pdhA	11140	0.195266
AB395_RS15990	bkdB	1.66627	3.02134e-12	up	Pyruvate/2-oxoglutarate dehydrogenase complex,dihydrolipoamide acyltransferase (E2) component, and related enzymes	13	3.58852	0.00187954	0.278667	0.358974	8	13.6154	0.76468	bkdB	7636	0.175824
AB395_RS04575	napA	2.02408	4.60026e-27	up	Periplasmic nitrate reductase; Catalytic subunit of the periplasmic nitrate reductase (NAP). Only expressed at high levels during aerobic growth. NapAB complex receives electrons from the membrane-anchored tetraheme protein NapC, thus allowing electron flow between membrane and periplasm. Essential function for nitrate assimilation and may have a role in anaerobic metabolism	13	3.49442	0.0214479	0.286171	0.166667	8	12.2308	0.773235	napA	101074	0.11049
AB395_RS10860	nuod3	1.23593	2.23346e-06	up	NADH-quinone oxidoreductase subunit D; NDH-1 shuttles electrons from NADH, via FMN and iron- sulfur (Fe-S) centers, to quinones in the respiratory chain. The immediate electron acceptor for the enzyme in this species is believed to be ubiquinone. Couples the redox reaction to proton translocation (for every two electrons transferred, four hydrogen ions are translocated across the cytoplasmic memb…	13	3.18341	0.00590602	0.314128	0.397436	8	25.1538	0.801508	nuod3	24398	0.141608
AB395_RS19115	CCE98226.1	1.84432	4.53336e-18	up	ABC-type sugar transport systems, ATPase components; Belongs to the ABC transporter superfamily	13	4.69219	0.00114786	0.21312	0.474359	9	10.3077	0.664347	CCE98226.1	10606	0.355438
AB395_RS19120	CCE98227.1	1.8586	6.52138e-15	up	Spermidine/putrescine import ATP-binding protein potA; ABC-type sugar transport systems, ATPase components; Belongs to the ABC transporter superfamily	13	4.69219	0.00114786	0.21312	0.474359	9	10.3077	0.664347	CCE98227.1	10606	0.355438
AB395_RS18150	ahcY	1.38213	8.91357e-10	up	Adenosylhomocysteinase; May play a key role in the regulation of the intracellular concentration of adenosylhomocysteine	13	3.16108	0.0206391	0.316347	0.102564	8	24.8462	0.803538	ahcY	53024	0.141841
AB395_RS17250	gpsA	-1.28678	1.91501e-06	down	Glycerol-3-phosphate dehydrogenase	13	3.24083	0.020632	0.308563	0.102564	7	24.5385	0.796288	gpsA	89956	0.150962
AB395_RS12570	CCE96897.1	1.66307	4.65299e-14	up	NAD-dependent aldehyde dehydrogenases; Belongs to the aldehyde dehydrogenase family	13	3.62839	0.00591542	0.275604	0.179487	8	9.61538	0.761056	CCE96897.1	15052	0.14652
AB395_RS08065	glsA	-1.36084	2.42128e-05	down	Glutaminase; Belongs to the glutaminase family	13	3.2185	0.0156451	0.310704	0.24359	8	27.8462	0.798318	glsA	81706	0.14891
AB395_RS03740	recO	1.02747	1.35811e-07	up	DNA repair protein RecO; Involved in DNA repair and RecF pathway recombination	13	3.58054	0.0102176	0.279287	0.0769231	7	13.6154	0.765405	recO	37612	0.135607
AB395_RS06750	CCE95820.1	-1.58092	4.91841e-06	down	ABC-type enterochelin transport system, permease component; Belongs to the binding-protein-dependent transport system permease family. FecCD subfamily	12	3.79426	0.00816424	0.263556	0.409091	8	11.4167	0.745977	CCE95820.1	46262	0.181452
AB395_RS26160	CCE98223.1	1.27559	0.000123037	up	ABC-type sugar transport systems, permease components	12	4.64912	0.00126404	0.215094	0.439394	9	10	0.668262	CCE98223.1	8430	0.3125
AB395_RS12515	cysT	2.19549	1.09603e-19	up	Probable sulfate transport system permease protein cysT; ABC-type spermidine/putrescine transport system,permease component II	12	4.00159	0.00868094	0.2499	0.30303	9	8.08333	0.727128	cysT	45596	0.181818
AB395_RS18970	CCE98195.1	-1.09095	1.26764e-05	down	Extracellular solute-binding protein, family 1; ABC-type sugar transport system, periplasmic component	12	4.57735	0.00118865	0.218467	0.545455	9	10.3333	0.674786	CCE98195.1	6992	0.356322
AB395_RS16525	hemA	1.8157	3.46114e-22	up	5-aminolevulinate synthase; 7-keto-8-aminopelargonate synthetase and related enzymes	12	3.53429	0.00725287	0.282942	0.121212	8	9.75	0.76961	hemA	17836	0.13848
AB395_RS04535	nnrS	3.5633	2.21936e-32	up	Uncharacterized protein involved in response to NO	12	4.09569	0.00506679	0.244159	0.227273	8	8.41667	0.718573	nnrS	14068	0.193798
AB395_RS00310	CCE94564.1	-1.02432	9.48099e-07	down	annotation not available	12	4.06539	0.0108904	0.245979	0.257576	7	6.91667	0.721328	CCE94564.1	29532	0.189815
AB395_RS04510	hemN	5.89102	5.52965e-131	up	Coproporphyrinogen III oxidase and related Fe-S oxidoreductases; Belongs to the anaerobic coproporphyrinogen-III oxidase family	12	3.47687	0.013001	0.287615	0.257576	8	15.1667	0.77483	hemN	44602	0.133481
AB395_RS07585	CCE95922.1	-1.57775	5.08769e-10	down	Superfamily II DNA and RNA helicases; Belongs to the DEAD box helicase family	12	3.563	4.182e-05	0.280662	0.712121	7	58.8333	0.767	CCE95922.1	384	0.511594
AB395_RS15985	CCE97491.1	1.50444	8.62068e-11	up	Pyruvate/2-oxoglutarate dehydrogenase complex,dehydrogenase (E1) component, eukaryotic type, beta subunit	11	3.70016	0.00068008	0.270259	0.472727	8	14.1818	0.754531	CCE97491.1	2476	0.202597
AB395_RS02495	purD	-1.25962	1.71569e-06	down	Phosphoribosylamine-glycine ligase; Belongs to the GARS family	11	3.10845	0.00109231	0.321703	0.472727	7	46.6364	0.808322	purD	8200	0.242898
AB395_RS26505	hmuU	-1.6401	3.60315e-07	down	Permease protein, hemin ABC transporter; ABC-type Fe3+-siderophore transport system,permease component; Belongs to the binding-protein-dependent transport system permease family. FecCD subfamily	11	3.67783	0.00516459	0.271899	0.563636	8	13.0909	0.756561	hmuU	15486	0.189723
AB395_RS08885	ccoO	4.40934	2.21542e-45	up	Cytochrome-c oxidase fixO chain; Cbb3-type cytochrome oxidase, cytochrome c subunit	11	3.8453	0.0033054	0.260058	0.563636	8	11.4545	0.741337	ccoO	23286	0.229091
AB395_RS10870	nuob3	2.04026	9.41688e-09	up	NADH-quinone oxidoreductase subunit B; NDH-1 shuttles electrons from NADH, via FMN and iron- sulfur (Fe-S) centers, to quinones in the respiratory chain. The immediate electron acceptor for the enzyme in this species is believed to be ubiquinone. Couples the redox reaction to proton translocation (for every two electrons transferred, four hydrogen ions are translocated across the cytoplasmic memb…	11	3.38118	0.00082031	0.295755	0.545455	7	27.2727	0.783529	nuob3	5512	0.198407
AB395_RS26405	sucB	1.44768	2.70754e-08	up	Dihydrolipoyllysine-residue succinyltransferase component of 2-oxoglutarate dehydrogenase complex; The 2-oxoglutarate dehydrogenase complex catalyzes the overall conversion of 2-oxoglutarate to succinyl-CoA and CO(2)	11	3.60447	0.00190784	0.277434	0.290909	8	13.4545	0.76323	sucB	7438	0.180573
AB395_RS12520	CCE96887.1	2.40731	3.9375e-22	up	ABC-type spermidine/putrescine transport system,permease component I	11	4.10845	0.00486156	0.243401	0.345455	9	7.90909	0.717413	CCE96887.1	24840	0.225974
AB395_RS16665	glpD	-1.49407	5.81008e-06	down	Glycerol-3-phosphate dehydrogenase; Belongs to the FAD-dependent glycerol-3-phosphate dehydrogenase family	11	3.54705	0.0128013	0.281924	0.181818	8	9.63636	0.76845	glpD	40456	0.13834
AB395_RS12610	malg1	1.20549	0.000199765	up	ABC-type sugar transport system, permease component	11	4.14514	0.00698204	0.241247	0.381818	8	10.0909	0.714079	malg1	37666	0.272727
AB395_RS25165	cobN	1.22207	5.65633e-09	up	Cobalamin biosynthesis protein CobN and related Mg-chelatases	11	3.28389	0.00483306	0.304517	0.4	7	15.8182	0.792373	cobN	19012	0.141234
AB395_RS07845	coaD	-1.06556	2.01211e-06	down	Phosphopantetheine adenylyltransferase; Reversibly transfers an adenylyl group from ATP to 4'- phosphopantetheine, yielding dephospho-CoA (dPCoA) and pyrophosphate; Belongs to the bacterial CoaD family	11	3.24402	0.00307885	0.30826	0.218182	7	40.6364	0.795998	coaD	11426	0.252841
AB395_RS07730	nrdJ	-1.3442	5.66841e-07	down	Vitamin B12-dependent ribonucleotide reductase; Catalyzes the reduction of ribonucleotides to deoxyribonucleotides. May function to provide a pool of deoxyribonucleotide precursors for DNA repair during oxygen limitation and/or for immediate growth after restoration of oxygen	11	3.10048	0.00662889	0.322531	0.345455	8	40.8182	0.809047	nrdJ	20936	0.206276
AB395_RS12530	CCE96889.1	2.94861	2.66422e-45	up	Extracellular solute-binding protein, ABC transporter; Spermidine/putrescine-binding periplasmic protein	11	4.2185	0.0048013	0.237051	0.363636	9	7.36364	0.707409	CCE96889.1	17782	0.294545
AB395_RS01530	CCE94830.1	-1.05582	0.0187421	down	annotation not available	11	4.09569	0.00778242	0.244159	0.290909	7	7.18182	0.718573	CCE94830.1	36806	0.205195
AB395_RS15275	CCE97350.1	1.32448	6.05843e-09	up	annotation not available	11	4.14673	0.00890729	0.241154	0.290909	7	7.54545	0.713934	CCE97350.1	33772	0.184091
AB395_RS04920	birA	-1.07718	7.72565e-05	down	BirA protein; Biotin-(acetyl-CoA carboxylase) ligase	11	3.24721	0.00407416	0.307957	0.218182	7	20.1818	0.795708	birA	10158	0.135749
AB395_RS07675	gcvH	1.81936	2.40008e-16	up	Glycine cleavage system H protein; The glycine cleavage system catalyzes the degradation of glycine. The H protein shuttles the methylamine group of glycine from the P protein to the T protein	10	3.42743	0.00160308	0.291764	0.511111	8	19.2	0.779324	gcvH	6164	0.193939
AB395_RS07680	gcvt3	2.36097	1.90995e-29	up	Glycine cleavage system T protein (aminomethyltransferase)	10	3.43541	0.00099875	0.291086	0.555556	7	19.7	0.778599	gcvt3	6628	0.195049
AB395_RS12180	hmuV	-2.17864	6.03499e-09	down	Hemin import ATP-binding protein HmuV; Part of the ABC transporter complex HmuTUV involved in hemin import. Responsible for energy coupling to the transport system	10	4.05901	0.00059664	0.246365	0.666667	8	10.1	0.721908	hmuV	3458	0.360714
AB395_RS06745	CCE95819.1	-1.12833	0.00524539	down	Periplasmic binding protein; ABC-type enterochelin transport system,periplasmic component	10	3.8756	0.0007922	0.258025	0.6	8	11.8	0.738582	CCE95819.1	5816	0.226923
AB395_RS12170	hmuT	-1.99821	2.582e-08	down	ABC-type hemin transport system, periplasmic component	10	4.05901	0.00059664	0.246365	0.666667	8	10.1	0.721908	hmuT	3458	0.360714
AB395_RS19105	CCE98224.1	1.77895	2.15937e-12	up	ABC-type sugar transport system, permease component	10	4.65869	0.0008332	0.214653	0.555556	9	11	0.667392	CCE98224.1	6634	0.354839
AB395_RS17450	argG	-1.34978	1.41595e-08	down	Argininosuccinate synthase; Belongs to the argininosuccinate synthase family. Type 1 subfamily	10	3.17225	0.0166683	0.315234	0.2	8	26	0.802523	argG	52278	0.148837
AB395_RS26500	CCE95822.1	-1.77966	1.37907e-08	down	Putative iron(III) ABC transporter, ATP-binding protein; ABC-type spermidine/putrescine transport systems, ATPase components	10	3.8756	0.0007922	0.258025	0.6	8	11.8	0.738582	CCE95822.1	5816	0.226923
AB395_RS10875	nuoa3	1.76171	4.57811e-07	up	NADH-quinone oxidoreductase subunit A; NDH-1 shuttles electrons from NADH, via FMN and iron- sulfur (Fe-S) centers, to quinones in the respiratory chain. The immediate electron acceptor for the enzyme in this species is believed to be ubiquinone. Couples the redox reaction to proton translocation (for every two electrons transferred, four hydrogen ions are translocated across the cytoplasmic memb…	10	3.63158	0.00023624	0.275362	0.733333	8	14.6	0.760766	nuoa3	1112	0.221212
AB395_RS12295	dht	2.47425	7.40072e-27	up	Dihydropyrimidinase; Dihydroorotase and related cyclic amidohydrolases	10	3.44657	0.00323111	0.290143	0.488889	8	17.7	0.777584	dht	17872	0.160909
AB395_RS08550	cobs1	-1.01093	0.000900739	down	Adenosylcobinamide-GDP ribazoletransferase; Joins adenosylcobinamide-GDP and alpha-ribazole to generate adenosylcobalamin (Ado-cobalamin). Also synthesizes adenosylcobalamin 5'-phosphate from adenosylcobinamide-GDP and alpha-ribazole 5'-phosphate; Belongs to the CobS family	10	3.56778	0.00092459	0.280286	0.444444	8	12.6	0.766565	cobs1	4810	0.172603
AB395_RS04450	CCE95412.1	4.09044	2.82712e-37	up	Putative lipid carrier protein	10	4.33652	0.00492108	0.230599	0.422222	8	8.3	0.69668	CCE95412.1	9518	0.227778
AB395_RS12620	cyc	2.34178	4.7234e-14	up	Cytochrome c2	10	3.50877	0.0189237	0.285	0.177778	8	14.9	0.77193	cyc	108992	0.164444
AB395_RS11785	glpK	-1.13095	1.99538e-06	down	Glycerol kinase; Key enzyme in the regulation of glycerol uptake and metabolism. Catalyzes the phosphorylation of glycerol to yield sn- glycerol 3-phosphate; Belongs to the FGGY kinase family	10	3.26475	0.00486125	0.306302	0.155556	8	27.4	0.794113	glpK	17936	0.172611
AB395_RS08850	fixH	5.1031	1.89196e-67	up	Nitrogen fixation protein fixH; Predicted integral membrane protein linked to a cation pump	10	4.44976	0.00130136	0.224731	0.577778	9	10.1	0.686385	fixH	4488	0.322581
AB395_RS04475	norE	2.52056	1.03832e-25	up	Heme/copper-type cytochrome/quinol oxidase,subunit 3	10	3.87719	0.0117255	0.257919	0.155556	8	9.5	0.738437	norE	57432	0.163793
AB395_RS08845	fixi1	4.12234	1.37452e-60	up	Nitrogen fixation protein fixI; Cation transport ATPase	10	4.07815	0.0040518	0.245209	0.577778	9	10.4	0.720168	fixi1	11218	0.278378
AB395_RS06275	yajC	-1.65781	1.56246e-07	down	Preprotein translocase subunit YajC	10	3.44657	0.00908978	0.290143	0.266667	7	33.7	0.777584	yajC	45900	0.258915
AB395_RS06455	CCE95791.1	-1.10869	7.37509e-06	down	Soluble pyridine nucleotide transhydrogenase; Pyruvate/2-oxoglutarate dehydrogenase complex,dihydrolipoamide dehydrogenase (E3) component, and related enzymes	10	3.61085	0.0027402	0.276943	0.377778	8	15.9	0.76265	CCE95791.1	6884	0.19875
AB395_RS15940	cobG	2.64623	4.31689e-43	up	Precorrin-3B synthase CobG; Sulfite reductase, beta subunit (hemoprotein)	10	3.52791	0.00298469	0.283454	0.355556	7	13.6	0.77019	cobG	9748	0.1875
AB395_RS10775	CCE96584.1	-2.05984	2.49186e-19	down	Uncharacterized protein	10	4.09888	0.0170219	0.243969	0.244444	8	6.4	0.718283	CCE96584.1	83876	0.158974
AB395_RS08905	CCE96229.1	3.97963	6.00898e-100	up	Uncharacterized protein; FOG: PAS/PAC domain	10	4.2807	0.01926	0.233607	0.244444	8	6	0.701754	CCE96229.1	102936	0.170588
AB395_RS11650	CCE96723.1	1.26373	1.96035e-08	up	Uncharacterized protein conserved in bacteria	10	4.55502	0.0074621	0.219538	0.244444	8	5.6	0.676816	CCE96723.1	32540	0.211538
AB395_RS08950	fnrN	4.17093	2.34663e-123	up	Probable transcriptional activator ORF-240; cAMP-binding proteins - catabolite gene activator and regulatory subunit of cAMP-dependent protein kinases	10	3.36842	0.0121171	0.296875	0.377778	7	33.1	0.784689	fnrN	77156	0.252672
AB395_RS03000	cysd1	-3.06529	2.78828e-37	down	Sulfate adenylyltransferase subunit 2; 3'-phosphoadenosine 5'-phosphosulfate sulfotransferase (PAPS reductase)/FAD synthetase and related enzymes	9	3.57895	0.0032837	0.279412	0.611111	7	13.7778	0.76555	cysd1	11362	0.188737
AB395_RS02995	cysN	-2.855	8.51109e-34	down	Sulfate adenylyltransferase subunit 1; May be the GTPase, regulating ATP sulfurylase activity; Belongs to the TRAFAC class translation factor GTPase superfamily. Classic translation factor GTPase family. CysN/NodQ subfamily	9	3.57895	0.0032837	0.279412	0.611111	7	13.7778	0.76555	cysN	11362	0.188737
AB395_RS15525	CCE97397.1	1.02912	2.42176e-05	up	Phosphoglucomutase	9	3.76874	0.0139121	0.265341	0.222222	8	8.44444	0.748296	CCE97397.1	47104	0.168981
AB395_RS18990	CCE98199.1	-1.08106	3.7528e-06	down	Glucosamine-fructose-6-phosphateaminotransferase; Glucosamine 6-phosphate synthetase, contains amidotransferase and phosphosugar isomerase domains	9	3.90112	0.0192117	0.256337	0.611111	8	11.3333	0.736262	CCE98199.1	69646	0.251852
AB395_RS03005	cysH	-1.8413	3.19193e-17	down	Phosphoadenosine phosphosulfate reductase; Reduction of activated sulfate into sulfite	9	3.68421	0.00156431	0.271429	0.611111	7	13.1111	0.755981	cysH	5100	0.198653
AB395_RS05930	cysI	-2.04255	1.65281e-17	down	Sulfite reductase, beta subunit (hemoprotein)	9	3.5327	0.00115287	0.28307	0.444444	7	14.5556	0.769755	cysI	4212	0.205008
AB395_RS17720	CCE97943.1	-1.01799	0.00911931	down	ABC-type sugar transport systems, permease components	9	4.94896	0.00215987	0.202063	0.472222	9	10.3333	0.641003	CCE97943.1	23382	0.382716
AB395_RS19125	CCE98228.1	2.00198	6.28561e-23	up	Dihydroxyacetone kinase	9	3.94896	0.0080078	0.253231	0.5	8	10.5556	0.731912	CCE98228.1	39696	0.267806
AB395_RS24155	CCE96845.1	-2.63633	1.4379e-21	down	Putative ATP-binding ABC transporter protein; ABC-type nitrate/sulfonate/bicarbonate transport system, ATPase component	9	3.95375	0.0008406	0.252925	0.527778	8	7.44444	0.731477	CCE96845.1	6508	0.333333
AB395_RS04590	ycnJ	2.95104	1.0395e-62	up	Inner membrane protein yebZ; Putative copper export protein	9	3.76555	0.0209403	0.265565	0.0277778	8	6.44444	0.748586	ycnJ	47274	0.120567
AB395_RS10670	CCE96564.1	1.39203	0.00219342	up	Inner membrane ABC transporter permease protein; ABC-type spermidine/putrescine transport system,permease component II	9	4.33812	0.00304906	0.230515	0.388889	9	8.11111	0.696535	CCE96564.1	17440	0.242424
AB395_RS10690	CCE96567.1	-1.98019	3.0457e-08	down	Uncharacterized protein; ABC-type Fe3+-hydroxamate transport system,periplasmic component	9	3.67783	0.00381575	0.271899	0.555556	8	14.4444	0.756561	CCE96567.1	12464	0.206349
AB395_RS04545	nirV	2.32326	1.07361e-18	up	NirV protein	9	3.79745	0.00920707	0.263335	0.25	7	8.55556	0.745687	nirV	26330	0.170068
AB395_RS04540	nirK	3.76889	1.70712e-59	up	Copper-containing nitrite reductase; Putative multicopper oxidases	9	3.98246	0.00406904	0.251101	0.222222	8	7.88889	0.728868	nirK	11956	0.196581
AB395_RS18180	pckA	1.18215	2.52358e-08	up	Phosphoenolpyruvate carboxykinase (ATP); Involved in the gluconeogenesis. Catalyzes the conversion of oxaloacetate (OAA) to phosphoenolpyruvate (PEP) through direct phosphoryl transfer between the nucleoside triphosphate and OAA	9	3.71611	0.00531971	0.269099	0.222222	8	10.6667	0.753081	pckA	12838	0.188492
AB395_RS23205	CCE96986.1	1.51658	1.93614e-07	up	Uncharacterized conserved protein; Predicted nucleoside-diphosphate-sugar epimerases	9	3.63317	0.00318979	0.275241	0.777778	8	14.8889	0.760621	CCE96986.1	10944	0.22735
AB395_RS03950	CCE95314.1	-2.44954	2.19607e-27	down	annotation not available	9	3.54864	0.0158378	0.281798	0.222222	7	27	0.768305	CCE95314.1	103772	0.259615
AB395_RS26745	cyaG	1.02458	1.84161e-05	up	Adenylate cyclase, family 3 (some proteins contain HAMP domain)	9	3.52313	0.00596686	0.283839	0.305556	8	36.3333	0.770625	cyaG	38350	0.322421
AB395_RS00340	deaD	-1.55517	6.25007e-10	down	Putative ATP-dependent RNA helicase protein; Superfamily II DNA and RNA helicases; Belongs to the DEAD box helicase family	9	3.56778	5.3e-07	0.280286	0.916667	7	67	0.766565	deaD	18	0.582609
AB395_RS08285	hemF	-1.30891	6.07531e-08	down	Oxygen-dependent coproporphyrinogen-III oxidase; Involved in the heme biosynthesis. Catalyzes the aerobic oxidative decarboxylation of propionate groups of rings A and B of coproporphyrinogen-III to yield the vinyl groups in protoporphyrinogen-IX	9	3.46571	0.0141465	0.288541	0.138889	8	14.2222	0.775845	hemF	31458	0.137255
AB395_RS07630	CCE95931.1	-2.24683	7.70934e-21	down	Cysteine sulfinate desulfinase/cysteine desulfurase and related enzymes	9	3.39234	0.00387562	0.294781	0.222222	7	20.3333	0.782514	CCE95931.1	13414	0.176413
AB395_RS15980	bkdA1	1.80086	3.65015e-17	up	2-oxoisovalerate dehydrogenase, E1 component,alpha subunit; Pyruvate/2-oxoglutarate dehydrogenase complex,dehydrogenase (E1) component, eukaryotic type, alpha subunit	8	3.85486	0.00025784	0.259412	0.5	9	14.25	0.740467	bkdA1	1052	0.290816
AB395_RS04210	purM	-1.12216	8.79984e-06	down	Phosphoribosylformylglycinamidine cyclo-ligase; Phosphoribosylaminoimidazole (AIR) synthetase	8	3.34609	7.97e-05	0.298856	0.75	7	28.125	0.786719	purM	342	0.232438
AB395_RS04580	napB	1.87904	6.77964e-12	up	Periplasmic nitrate reductase, electron transfer subunit; Electron transfer subunit of the periplasmic nitrate reductase complex NapAB; Belongs to the NapB family	8	4.17703	0.00057055	0.239404	0.428571	9	7.875	0.711179	napB	1444	0.238636
AB395_RS27440	soxB1	3.48176	6.21211e-09	up	Sarcosine oxidase, beta subunit; Glycine/D-amino acid oxidases (deaminating)	8	3.75598	0.00078961	0.266242	0.464286	8	11	0.749456	soxB1	2036	0.22
AB395_RS06730	CCE95816.1	-1.06223	0.00292965	down	Acyl-CoA synthetases (AMP-forming)/AMP-acid ligases II	8	3.85167	0.00159656	0.259627	0.357143	8	11.125	0.740757	CCE95816.1	4134	0.210784
AB395_RS06105	lpxA	-1.44139	1.02098e-08	down	Acyl-[acyl-carrier-protein]--UDP-N-acetylglucosamine O-acyltransferase; Involved in the biosynthesis of lipid A, a phosphorylated glycolipid that anchors the lipopolysaccharide to the outer membrane of the cell	8	3.47368	0.00257308	0.287879	0.178571	8	32	0.77512	lpxA	9312	0.259221
AB395_RS19130	CCE98229.1	1.01993	0.000209747	up	Putative phosphatase domain of the dihydroxyacetone kinase family; Dihydroxyacetone kinase	8	4.02233	0.00555286	0.248612	0.642857	8	11	0.725243	CCE98229.1	32336	0.323529
AB395_RS22410	CCE96468.1	2.01425	7.44667e-24	up	Multidrug resistance protein, AcrB family; Cation/multidrug efflux pump; Belongs to the resistance-nodulation-cell division (RND) (TC 2.A.6) family	8	4.12759	0.00062451	0.242272	0.107143	8	5.625	0.715673	CCE96468.1	3678	0.25
AB395_RS12325	CCE96848.1	2.13828	1.697e-22	up	Uncharacterized protein; ABC-type nitrate/sulfonate/bicarbonate transport systems, periplasmic components	8	3.66667	0.003861	0.272727	0.571429	8	12.875	0.757576	CCE96848.1	11464	0.209016
AB395_RS10855	nuoe3	1.57208	0.00278387	up	NADH dehydrogenase (Ubiquinone) flavoprotein 2; NADH:ubiquinone oxidoreductase 24 kD subunit	8	3.63477	0	0.275121	1	8	16.75	0.760476	nuoe3	0	0.253788
AB395_RS23065	exoN	1.56514	5.58705e-12	up	UTP--glucose-1-phosphate uridylyltransferase; UDP-glucose pyrophosphorylase	8	3.46252	0.00818116	0.288807	0.214286	7	23.125	0.776135	exoN	29436	0.201754
AB395_RS19765	CCE98350.1	1.21743	1.96264e-07	up	Signal transduction histidine kinase	8	3.65869	0.0182959	0.273322	0.321429	7	21.75	0.758301	CCE98350.1	144312	0.235054
AB395_RS12975	CCE96979.1	-2.26617	1.05192e-17	down	Rieske 2Fe-2S family protein; Phenylpropionate dioxygenase and related ring-hydroxylating dioxygenases, large terminal subunit	8	3.88676	0.00718758	0.257284	0.392857	8	7	0.737567	CCE96979.1	20060	0.229167
AB395_RS15055	fbaB	1.7983	1.906e-14	up	Fructose-1,6-bisphosphate aldolase; Belongs to the class I fructose-bisphosphate aldolase family	8	3.86284	0.0035168	0.258877	0.428571	8	10	0.739742	fbaB	11024	0.219444
AB395_RS18955	CCE98192.1	-1.52515	2.63875e-09	down	Oxidoreductase, Gfo/Idh/MocA family; Predicted dehydrogenases and related proteins	8	4.79426	0.00017777	0.208583	0.857143	9	10.125	0.655067	CCE98192.1	1418	0.50625
AB395_RS04455	ubiD	1.9223	3.2401e-11	up	3-octaprenyl-4-hydroxybenzoate carboxy-lyase; 3-polyprenyl-4-hydroxybenzoate decarboxylase and related decarboxylases; Belongs to the UbiD family	8	3.97289	0.00767285	0.251706	0.571429	9	7.375	0.729738	ubiD	15046	0.320652
AB395_RS08840	fixs1	1.81091	0.00107794	up	annotation not available	8	4.5311	0.00027951	0.220697	0.785714	9	10.625	0.678991	fixs1	2506	0.425
AB395_RS18950	CCE98191.1	-1.54837	5.11149e-10	down	ABC transporter ATP-binding protein; ABC-type sugar transport systems, ATPase components; Belongs to the ABC transporter superfamily	8	4.98724	8.483e-05	0.200512	0.5	9	11.625	0.637524	CCE98191.1	482	0.447115
AB395_RS09055	CCE96258.1	3.69304	6.25647e-74	up	Methionine synthase I (cobalamin-dependent),methyltransferase domain	8	3.52791	0.00084885	0.283454	0.428571	7	16.625	0.77019	CCE96258.1	3176	0.195588
AB395_RS10675	CCE96565.1	1.42404	7.7791e-07	up	NAD-dependent aldehyde dehydrogenases; Belongs to the aldehyde dehydrogenase family	8	3.83254	0.00684684	0.260924	0.214286	9	11.25	0.742497	CCE96565.1	40300	0.209906
AB395_RS24620	argD	1.62103	6.59123e-15	up	Ornithine/acetylornithine aminotransferase	8	3.29984	0.00210942	0.303045	0.357143	8	32.125	0.790924	argD	13158	0.207258
AB395_RS08880	fixq1	3.08286	7.57677e-10	up	annotation not available	8	4.14992	0.00092134	0.240968	0.642857	8	10.25	0.713644	fixq1	7500	0.353448
AB395_RS32855	CCE97238.1	4.26777	6.02179e-69	up	Phosphoketolase	8	3.81499	0.00393969	0.262124	0.428571	8	11	0.744092	CCE97238.1	19604	0.213235
AB395_RS16940	CCE97671.1	1.11847	4.05938e-07	up	Outer-membrane lipoprotein carrier protein; Participates in the translocation of lipoproteins from the inner membrane to the outer membrane. Only forms a complex with a lipoprotein if the residue after the N-terminal Cys is not an aspartate (The Asp acts as a targeting signal to indicate that the lipoprotein should stay in the inner membrane)	8	3.60287	0.0106337	0.277556	0.0714286	7	14	0.763375	CCE97671.1	38702	0.151685
AB395_RS33090	CCE97813.1	1.79564	1.43801e-21	up	annotation not available	8	4.35088	0.00641728	0.229839	0.464286	9	8.125	0.695375	CCE97813.1	53436	0.232143
AB395_RS18235	hslV	1.94202	1.18094e-14	up	ATP-dependent protease subunit HslV; Protease subunit of a proteasome-like degradation complex believed to be a general protein degrading machinery	8	3.51196	0.00072412	0.284741	0.25	7	24.5	0.77164	hslV	3318	0.229953
AB395_RS33075	CCE97816.1	1.82205	2.6952e-16	up	Uncharacterized conserved protein; Cytochrome c peroxidase	8	4.35088	0.00641728	0.229839	0.464286	9	8.125	0.695375	CCE97816.1	53436	0.232143
AB395_RS24355	potH	1.57249	1.39693e-07	up	ABC-type spermidine/putrescine transport system,permease component I	8	4.82137	0.00042897	0.20741	0.464286	10	7.375	0.652603	potH	2074	0.36875
AB395_RS04425	uspA	5.67533	4.4445e-175	up	Uncharacterized protein Mb2028c; Universal stress protein UspA and related nucleotide-binding proteins	8	4.32695	0.00675827	0.231109	0.571429	9	7.75	0.69755	uspA	11216	0.276786
AB395_RS17775	leuB	-1.77162	6.89313e-12	down	3-isopropylmalate dehydrogenase; Catalyzes the oxidation of 3-carboxy-2-hydroxy-4- methylpentanoate (3-isopropylmalate) to 3-carboxy-4-methyl-2- oxopentanoate. The product decarboxylates to 4-methyl-2 oxopentanoate	8	3.42265	0.00157505	0.292171	0.25	8	19.75	0.779759	leuB	5556	0.183962
AB395_RS16870	CCE97656.1	1.62239	1.75922e-13	up	Outer membrane lipoprotein omp19; FOG: Glucan-binding domain (YG repeat)	8	4.39394	0.00616617	0.227586	0.357143	8	7.5	0.69146	CCE97656.1	40636	0.230469
AB395_RS06175	exoR	1.61579	3.12405e-12	up	Exopolysaccharide production negative regulator; FOG: TPR repeat, SEL1 subfamily	8	3.72568	0.0113097	0.268408	0.142857	7	16	0.752211	exoR	83798	0.21
AB395_RS00255	CCE94553.1	1.48692	5.03529e-13	up	Uncharacterized protein	8	3.88676	0.00602094	0.257284	0.178571	8	13.875	0.737567	CCE94553.1	52062	0.229167
AB395_RS15435	CCE97379.1	1.35293	1.30177e-06	up	Uncharacterized protein; Thiol-disulfide isomerase and thioredoxins	8	3.68581	0.0299342	0.271311	0.0714286	8	12.875	0.755836	CCE97379.1	148790	0.135989
AB395_RS18065	CCE98012.1	-1.56359	1.51817e-07	down	Putative zinc-type alcohol dehydrogenase protein; Threonine dehydrogenase and related Zn-dependent dehydrogenases	8	4.62998	0.0131605	0.215983	0.285714	9	5.75	0.670001	CCE98012.1	49956	0.25
AB395_RS18175	chvI	1.07604	1.31241e-05	up	Transcriptional regulatory protein ChvI; Response regulators consisting of a CheY-like receiver domain and a winged-helix DNA-binding domain	8	3.6874	0.00623346	0.271194	0.178571	7	8.25	0.755691	chvI	10934	0.16
AB395_RS11320	cyaF	1.27814	6.42883e-10	up	Adenylate cyclase; Predicted integral membrane protein	8	4.03509	0.00163428	0.247826	0.0714286	8	5.875	0.724083	cyaF	3632	0.215
AB395_RS12550	speb3	2.31744	4.824e-23	up	Arginase/agmatinase/formimionoglutamate hydrolase, arginase family; Belongs to the arginase family	8	3.94258	0.0113033	0.253641	0.357143	9	10.5	0.732492	speb3	38540	0.216146
AB395_RS12340	CCE96851.1	3.45109	8.87195e-69	up	cAMP-binding proteins - catabolite gene activator and regulatory subunit of cAMP-dependent protein kinases	8	3.39234	0.00172742	0.294781	0.428571	7	37.75	0.782514	CCE96851.1	10760	0.308402
AB395_RS09815	hlyD	2.36956	4.23173e-28	up	Multidrug resistance protein, membrane-fusion protein; Membrane-fusion protein; Belongs to the membrane fusion protein (MFP) (TC 8.A.1) family	7	4.06061	0.00083718	0.246269	0.238095	8	7.57143	0.721763	hlyD	2442	0.297619
AB395_RS18995	nagA	-1.32344	8.81439e-08	down	NagA protein; N-acetylglucosamine-6-phosphate deacetylase; Belongs to the metallo-dependent hydrolases superfamily. NagA family	7	4.79585	0	0.208513	1	9	10.5714	0.654922	nagA	0	0.528571
AB395_RS18060	CCE98011.1	-1.75554	3.19073e-09	down	Putative sugar ABC transporter, permease protein; Ribose/xylose/arabinose/galactoside ABC-type transport systems, permease components	7	5.59649	0.00075092	0.178683	0.666667	10	6.28571	0.582137	CCE98011.1	2684	0.52381
AB395_RS26240	sbp	-2.47556	8.08275e-24	down	Sulfate-binding protein; ABC-type sulfate transport system, periplasmic component	7	3.67464	0.00067724	0.272135	0.761905	7	14.2857	0.756851	sbp	3404	0.255102
AB395_RS04410	fabh1	-1.11192	5.99685e-06	down	3-oxoacyl-[acyl-carrier-protein] synthase 3; Catalyzes the condensation reaction of fatty acid synthesis by the addition to an acyl acceptor of two carbons from malonyl-ACP. Catalyzes the first condensation reaction which initiates fatty acid synthesis and may therefore play a role in governing the total rate of fatty acid production. Possesses both acetoacetyl-ACP synthase and acetyl transacylas…	7	3.69219	0.00384234	0.270842	0.0952381	8	11.1429	0.755256	fabh1	6512	0.181598
AB395_RS04445	CCE95411.1	3.59446	4.28372e-27	up	Peptidase, U32 family; Collagenase and related proteases	7	4.61085	0.00047519	0.21688	0.809524	9	8.14286	0.671741	CCE95411.1	1420	0.37013
AB395_RS04440	CCE95410.1	1.82078	4.86259e-11	up	Uncharacterized protein; Collagenase and related proteases	7	4.61085	0.00047519	0.21688	0.809524	9	8.14286	0.671741	CCE95410.1	1420	0.37013
AB395_RS18980	CCE98197.1	-1.16626	5.81932e-07	down	Uncharacterized protein; Predicted N-acetylglucosamine kinase	7	4.79585	0	0.208513	1	9	10.5714	0.654922	CCE98197.1	0	0.528571
AB395_RS12290	CCE96842.1	2.42868	1.52153e-23	up	Amidase, hydantoinase/carbamoylase family; Acetylornithine deacetylase/Succinyl-diaminopimelate desuccinylase and related deacylases	7	3.4386	0.00214967	0.290816	0.428571	8	22.1429	0.778309	CCE96842.1	11060	0.189655
AB395_RS18050	CCE98009.1	-2.90416	7.74864e-24	down	Periplasmic binding protein/LacI transcriptional regulator; Transcriptional regulators	7	5.59649	0.00075092	0.178683	0.666667	10	6.28571	0.582137	CCE98009.1	2684	0.52381
AB395_RS08955	cobD	3.13421	9.13411e-50	up	Cobalamin biosynthesis protein CobD; Converts cobyric acid to cobinamide by the addition of aminopropanol on the F carboxylic group	7	3.56619	0.00053563	0.280411	0.619048	8	17.7143	0.76671	cobD	1884	0.234286
AB395_RS02720	coxB	-1.07583	9.97933e-07	down	Cytochrome c oxidase subunit 2; Subunits I and II form the functional core of the enzyme complex. Electrons originating in cytochrome c are transferred via heme a and Cu(A) to the binuclear center formed by heme a3 and Cu(B)	7	3.76236	0.00122269	0.265791	0.571429	8	12.7143	0.748876	coxB	5866	0.2493
AB395_RS12625	coxm1	1.48948	1.98182e-11	up	Heme/copper-type cytochrome/quinol oxidases,subunit 2	7	3.76236	0.00122269	0.265791	0.571429	8	12.7143	0.748876	coxm1	5866	0.2493
AB395_RS12315	CCE96846.1	1.26941	3.80129e-09	up	Putative permease of ABC transporter; ABC-type nitrate/sulfonate/bicarbonate transport system, permease component	7	3.96332	0.00053125	0.252314	0.761905	8	8.57143	0.730608	CCE96846.1	4906	0.38961
AB395_RS17965	coaE	-1.08204	0.000188304	down	Dephospho-CoA kinase; Catalyzes the phosphorylation of the 3'-hydroxyl group of dephosphocoenzyme A to form coenzyme A; Belongs to the CoaE family	7	3.32536	0.00323212	0.300719	0.333333	7	32.7143	0.788604	coaE	14972	0.251384
AB395_RS12545	CCE96892.1	3.28599	3.92131e-42	up	Extracellular solute-binding protein, ABC transporter; ABC-type amino acid transport/signal transduction systems, periplasmic component/domain; Belongs to the bacterial solute-binding protein 3 family	7	4.44657	0.00205655	0.224892	0.47619	8	6.57143	0.686675	CCE96892.1	12304	0.365079
AB395_RS19095	CCE98222.1	4.26956	3.84874e-112	up	Uncharacterized protein; ABC-type sugar transport system, periplasmic component	7	4.85805	3.288e-05	0.205844	0.761905	9	10	0.649268	CCE98222.1	86	0.5
AB395_RS32440	glk	3.39287	4.33384e-60	up	Glucokinase; Belongs to the bacterial glucokinase family	7	3.96491	0.00279033	0.252212	0.380952	8	7.14286	0.730463	glk	11512	0.255102
AB395_RS18985	CCE98198.1	-1.37206	1.63954e-07	down	Putative transcriptional regulator, GntR family; Transcriptional regulators	7	4.79585	0	0.208513	1	9	10.5714	0.654922	CCE98198.1	0	0.528571
AB395_RS12960	fdhA	-2.07647	8.76003e-16	down	Formaldehyde dehydrogenase,glutathione-independent; Threonine dehydrogenase and related Zn-dependent dehydrogenases	7	3.76555	0.00733406	0.265565	0.238095	8	7.71429	0.748586	fdhA	18610	0.202381
AB395_RS21525	CCE97025.1	1.46686	1.19996e-12	up	Putative gamma-glutamyltranspeptidase; Gamma-glutamyltransferase	7	3.93939	0.0131665	0.253846	0.238095	9	8.57143	0.732782	CCE97025.1	84334	0.214286
AB395_RS17680	CCE97936.1	1.22148	2.09055e-08	up	Aminotransferase class-III; Adenosylmethionine-8-amino-7- oxononanoateaminotr ansferase; Belongs to the class-III pyridoxal-phosphate-dependent aminotransferase family	7	3.563	0.00155753	0.280662	0.571429	8	16.8571	0.767	CCE97936.1	5714	0.203098
AB395_RS11710	CCE96735.1	1.76893	4.84605e-15	up	Omega-amino acid-pyruvate aminotransferase; Adenosylmethionine-8-amino-7- oxononanoateaminotr ansferase; Belongs to the class-III pyridoxal-phosphate-dependent aminotransferase family	7	3.563	0.00155753	0.280662	0.571429	8	16.8571	0.767	CCE96735.1	5714	0.203098
AB395_RS00500	pdeA	1.0779	0.000140491	up	3',5'-cyclic adenosine monophosphate phosphodiesterase CpdA; Hydrolyzes cAMP to 5'-AMP. Plays an important regulatory role in modulating the intracellular concentration of cAMP, thereby influencing cAMP-dependent processes	7	3.39872	0.00187215	0.294228	0.190476	8	21.7143	0.781934	pdeA	6092	0.186717
AB395_RS12160	CCE96815.1	-1.51265	8.07756e-05	down	annotation not available	7	4.16427	9.711e-05	0.240138	0.761905	8	9.57143	0.712339	CCE96815.1	432	0.39881
AB395_RS13735	CCE97092.1	-1.10077	9.44909e-05	down	Acetyltransferase, GNAT family; Histone acetyltransferase HPA2 and related acetyltransferases	7	4.04625	0.010262	0.247142	0.428571	7	10.8571	0.723068	CCE97092.1	82438	0.218659
AB395_RS21625	CCE97523.1	1.39138	0.00011092	up	Putative ABC transport system, ATP-binding protein; ABC-type sugar transport systems, ATPase components	7	4.53429	0.00439187	0.220542	0.428571	8	4.71429	0.678701	CCE97523.1	18568	0.457143
AB395_RS12155	CCE96814.1	-1.78518	0.00188369	down	annotation not available	7	4.11164	0.00038147	0.243212	0.761905	8	9.57143	0.717123	CCE96814.1	1182	0.39881
AB395_RS32770	CCE97264.1	2.7435	2.77589e-40	up	Cation transport ATPase	7	3.7193	0.0112742	0.268868	0.0476191	8	13	0.752791	CCE97264.1	52108	0.153571
AB395_RS06710	CCE95813.1	-2.3034	2.5705e-11	down	Outer membrane receptor proteins, mostly Fe transport	7	3.79904	0.00222309	0.263224	0.380952	8	13.4286	0.745542	CCE95813.1	7806	0.227603
AB395_RS24270	CCE96337.1	1.46161	1.59073e-08	up	annotation not available	7	4.39553	0.00210565	0.227504	0.47619	8	8.85714	0.691315	CCE96337.1	9662	0.300493
AB395_RS17985	secB	-1.17878	6.21938e-06	down	Protein-export protein SecB; One of the proteins required for the normal export of preproteins out of the cell cytoplasm. It is a molecular chaperone that binds to a subset of precursor proteins, maintaining them in a translocation-competent state. It also specifically binds to its receptor SecA	7	3.60766	0.00118964	0.277188	0.380952	8	33.2857	0.76294	secB	4952	0.314286
AB395_RS06230	tatA	1.51481	1.53158e-08	up	Sec-independent protein translocase protein TatA; Part of the twin-arginine translocation (Tat) system that transports large folded proteins containing a characteristic twin-arginine motif in their signal peptide across membranes. TatA could form the protein-conducting channel of the Tat system	7	3.689	0.0159513	0.271077	0.0476191	8	12.4286	0.755546	tatA	69052	0.16047
AB395_RS12010	CCE96789.1	1.42684	1.68779e-11	up	Putative nucleotidyl cyclase; Adenylate cyclase, family 3 (some proteins contain HAMP domain)	7	3.55502	0.00056199	0.281292	0.47619	8	46	0.767725	CCE96789.1	5096	0.419397
AB395_RS02895	CCE95114.1	1.11975	7.53851e-07	up	Protein-disulfide isomerase	7	3.70973	0.00335407	0.269561	0.333333	7	42.4286	0.753661	CCE95114.1	23588	0.414566
AB395_RS04075	CCE95336.1	-1.26114	1.33484e-07	down	ABC transporter, ATP-binding protein; ATPase components of various ABC-type transport systems, contain duplicated ATPase	7	3.64753	0.00011196	0.274158	0.47619	7	47.8571	0.759316	CCE95336.1	524	0.454422
AB395_RS05115	CCE95536.1	-1.50604	2.79738e-06	down	Uncharacterized protein; Histone acetyltransferase HPA2 and related acetyltransferases	7	4.50239	0.00092318	0.222104	0.52381	8	7.85714	0.681601	CCE95536.1	5474	0.314286
AB395_RS16085	CCE97511.1	1.00544	2.22521e-05	up	Uncharacterized protein; SAM-dependent methyltransferases	7	3.64753	0.0137916	0.274158	0.285714	8	14.4286	0.759316	CCE97511.1	32728	0.19305
AB395_RS02645	CCE95066.1	-1.57215	3.50108e-07	down	Sulfate/thiosulfate import ATP-binding protein CysA-like; ABC-type sugar transport systems, ATPase components	6	3.44657	0.00095001	0.290143	0.333333	7	36.3333	0.777584	CCE95066.1	4530	0.275253
AB395_RS00775	fadA	1.21209	4.27711e-08	up	FadA protein; Acetyl-CoA acetyltransferase; Belongs to the thiolase family	6	3.93939	0.00046082	0.253846	0.266667	8	10.3333	0.732782	fadA	1268	0.327957
AB395_RS04585	napC	1.5272	9.23397e-11	up	Cytochrome c-type protein; Nitrate/TMAO reductases, membrane-bound tetraheme cytochrome c subunit	6	4.30941	0.00012289	0.23205	0.6	9	8.66667	0.699145	napC	432	0.298851
AB395_RS18055	CCE98010.1	-2.06649	2.71992e-14	down	Predicted sugar ABC transporter, ATP-binding protein; ABC-type sugar transport system, ATPase component	6	5.59809	0.00063387	0.178632	0.8	10	6.66667	0.581992	CCE98010.1	2202	0.555556
AB395_RS17715	CCE97942.1	-1.06102	0.00644879	down	ABC-type sugar transport system, permease component	6	5.02073	0.00111835	0.199174	0.533333	9	10.6667	0.634479	CCE97942.1	13636	0.463768
AB395_RS08580	rbsA	-1.45229	1.14692e-08	down	D-ribose transport system ATP-binding protein; ABC-type sugar transport system, ATPase component	6	5.75439	0.00016075	0.17378	0.8	10	6	0.567783	rbsA	686	0.666667
AB395_RS08575	rbsC	-1.65605	6.94696e-10	down	Autoinducer 2 import system permease protein lsrD AI-2 import system permease protein lsrD; Ribose/xylose/arabinose/galactoside ABC-type transport systems, permease components	6	5.75439	0.00016075	0.17378	0.8	10	6	0.567783	rbsC	686	0.666667
AB395_RS21330	CCE96891.1	-1.24542	0.00184373	down	Inner membrane amino-acid ABC transporter permease protein; ABC-type amino acid transport system, permease component	6	4.81978	0.00019662	0.207478	0.666667	9	7.33333	0.652748	CCE96891.1	1058	0.431373
AB395_RS12535	CCE96890.1	2.22517	1.0162e-11	up	Inner membrane amino-acid ABC transporter permease protein; ABC-type amino acid transport system, permease component	6	4.81978	0.00019662	0.207478	0.666667	9	7.33333	0.652748	CCE96890.1	1058	0.431373
AB395_RS32835	CCE97245.1	2.58205	4.64209e-06	up	Putative permease; ABC-type antimicrobial peptide transport system,permease component	6	3.95853	0.00057625	0.252619	0.533333	8	7.66667	0.731042	CCE97245.1	1444	0.283951
AB395_RS32840	CCE97244.1	4.20141	8.12816e-51	up	Putative ABC transporter ATP-binding protein; ABC-type sugar transport systems, ATPase components	6	4.02392	0.00024089	0.248514	0.6	8	7.66667	0.725098	CCE97244.1	568	0.294872
AB395_RS04405	plsX	-1.06219	0.000247753	down	Phosphate acyltransferase; Catalyzes the reversible formation of acyl-phosphate (acyl-PO(4)) from acyl-[acyl-carrier-protein] (acyl-ACP). This enzyme utilizes acyl-ACP as fatty acyl donor, but not acyl-CoA	6	3.61244	0.00306075	0.276821	0.266667	8	17.8333	0.762505	plsX	10048	0.198502
AB395_RS08585	rbsB	-1.2758	2.40136e-06	down	HTH-type transcriptional repressor purR Purine nucleotide synthesis repressor Pur regulon repressor; ABC-type sugar transport system, periplasmic component	6	5.75439	0.00016075	0.17378	0.8	10	6	0.567783	rbsB	686	0.666667
AB395_RS08990	cobO	-1.50486	9.24794e-10	down	Cob(I)yrinic acid a,c-diamide adenosyltransferase; Required for both de novo synthesis of the corrin ring for the assimilation of exogenous corrinoids. Participates in the adenosylation of a variety of incomplete and complete corrinoids	6	3.58692	0.00043108	0.278791	0.8	8	18.6667	0.764825	cobO	2920	0.266667
AB395_RS12165	hmuS	-1.78578	7.04677e-07	down	Hemin transport/degrading protein; Putative heme degradation protein	6	4.17544	0	0.239496	1	8	10.6667	0.711324	hmuS	0	0.463768
AB395_RS10150	CCE96469.1	1.05897	3.23512e-05	up	RND_mfp: efflux transporter, RND family, MFP subunit; Membrane-fusion protein; Belongs to the membrane fusion protein (MFP) (TC 8.A.1) family	6	4.05263	0.0004072	0.246753	0.2	8	6.83333	0.722488	CCE96469.1	2112	0.333333
AB395_RS00880	galE	2.15286	1.4443e-34	up	UDP-galactose 4-epimerase protein; UDP-glucose 4-epimerase; Belongs to the NAD(P)-dependent epimerase/dehydratase family	6	3.27592	0.00361936	0.305258	0.4	7	36.5	0.793098	galE	14468	0.22956
AB395_RS10660	CCE96562.1	2.60649	5.54518e-17	up	Polyamine ABC transporter, ATP-binding protein; ABC-type sugar transport systems, ATPase components; Belongs to the ABC transporter superfamily	6	4.63477	0.00021595	0.21576	0.666667	10	9	0.669566	CCE96562.1	1264	0.473684
AB395_RS15390	CCE97372.1	1.7509	1.81018e-13	up	L-threonine aldolase; Catalyzes the cleavage of L-allo-threonine and L- threonine to glycine and acetaldehyde	6	3.73844	0.0009919	0.267491	0.4	8	15.1667	0.751051	CCE97372.1	3026	0.264881
AB395_RS12970	CCE96978.1	-2.67095	2.26508e-15	down	Ferredoxin oxidoreductase protein; Flavodoxin reductases (ferredoxin-NADPH reductases) family 1	6	3.78469	0.00266941	0.264223	0.466667	8	10.6667	0.746846	CCE96978.1	10548	0.256098
AB395_RS12525	CCE96888.1	2.2332	2.86505e-25	up	ABC transporter, ATP-binding protein; ABC-type sugar transport systems, ATPase components; Belongs to the ABC transporter superfamily	6	4.28868	0.00049295	0.233172	0.733333	9	9.33333	0.701029	CCE96888.1	4496	0.491228
AB395_RS12320	CCE96847.1	1.3187	1.81038e-07	up	Putative permease; ABC-type nitrate/sulfonate/bicarbonate transport system, permease component	6	3.96491	0.00045556	0.252212	0.866667	8	9.33333	0.730463	CCE96847.1	4398	0.424242
AB395_RS18040	CCE98007.1	-1.78344	7.3204e-11	down	D-galactarate dehydratase/Altronate hydrolase; Altronate dehydratase	6	3.99681	0.0115004	0.2502	0.333333	8	7.16667	0.727563	CCE98007.1	51674	0.231183
AB395_RS10655	CCE96561.1	4.07374	7.17279e-101	up	Uncharacterized protein; Spermidine/putrescine-binding periplasmic protein	6	4.63477	0.00021595	0.21576	0.666667	10	9	0.669566	CCE96561.1	1264	0.473684
AB395_RS07990	purS	-1.0961	0.00136618	down	Phosphoribosylformylglycinamidine synthase subunit PurS; Part of the phosphoribosylformylglycinamidine synthase complex involved in the purines biosynthetic pathway. Catalyzes the ATP-dependent conversion of formylglycinamide ribonucleotide (FGAR) and glutamine to yield formylglycinamidine ribonucleotide (FGAM) and glutamate. The FGAM synthase complex is composed of three subunits. PurQ produces …	6	3.37321	0.00318979	0.296454	0.666667	7	32.5	0.784254	purS	10852	0.276353
AB395_RS32870	CCE98455.1	3.09932	7.05303e-22	up	Probable protein kinase UbiB; Is probably a protein kinase regulator of UbiI activity which is involved in aerobic coenzyme Q (ubiquinone) biosynthesis	6	3.35726	0.00889171	0.297862	0.2	8	21.6667	0.785704	CCE98455.1	20088	0.177778
AB395_RS20125	dut	-1.3124	3.23731e-05	down	Deoxyuridine 5'-triphosphate nucleotidohydrolase; This enzyme is involved in nucleotide metabolism: it produces dUMP, the immediate precursor of thymidine nucleotides and it decreases the intracellular concentration of dUTP so that uracil cannot be incorporated into DNA; Belongs to the dUTPase family	6	3.48644	0.00066657	0.286825	0.266667	8	25.1667	0.77396	dut	2488	0.235849
AB395_RS12600	CCE96903.1	1.72701	8.06714e-17	up	Uncharacterized protein; ABC-type sugar transport system, periplasmic component	6	4.5008	0.00030188	0.222183	0.666667	9	11	0.681746	CCE96903.1	1260	0.44
AB395_RS25210	CCE96760.1	2.38263	5.42743e-17	up	Predicted xylanase/chitin deacetylase	6	4.22807	0.0229345	0.236515	0.466667	8	7.16667	0.706539	CCE96760.1	75538	0.25
AB395_RS09275	CCE96297.1	1.3074	7.05354e-10	up	annotation not available	6	3.37799	0.00766372	0.296034	0.2	8	25.5	0.783819	CCE96297.1	23636	0.198413
AB395_RS05870	dus	-1.02999	4.66634e-06	down	tRNA-dihydrouridine synthase; Catalyzes the synthesis of 5,6-dihydrouridine (D), a modified base found in the D-loop of most tRNAs, via the reduction of the C5-C6 double bond in target uridines	6	3.66986	0.00052428	0.27249	0.2	7	25.1667	0.757286	dus	2252	0.287356
AB395_RS17080	nadD	-1.23037	0.000753351	down	Probable nicotinate-nucleotide adenylyltransferase; Catalyzes the reversible adenylation of nicotinate mononucleotide (NaMN) to nicotinic acid adenine dinucleotide (NaAD)	6	3.41946	0.00446994	0.292444	0.266667	8	26	0.780049	nadD	16284	0.213115
AB395_RS04435	CCE95409.1	2.28658	1.75108e-06	up	annotation not available	6	4.69856	0	0.212831	1	9	7.66667	0.663767	CCE95409.1	0	0.547619
AB395_RS14310	CCE97190.1	-1.32622	0.0127108	down	Putative periplasmic binding ABC transporter protein; ABC-type sugar transport system, periplasmic component	6	4.94896	2.621e-05	0.202063	0.866667	9	14	0.641003	CCE97190.1	208	0.518519
AB395_RS08860	CCE96221.1	4.18626	1.68882e-104	up	annotation not available	6	4.59968	0.00193113	0.217406	0.666667	9	9	0.672756	CCE96221.1	4866	0.401515
AB395_RS04430	CCE95408.1	1.63993	0.0429017	up	annotation not available	6	4.69856	0	0.212831	1	9	7.66667	0.663767	CCE95408.1	0	0.547619
AB395_RS04560	napE	3.34495	9.48141e-27	up	annotation not available	6	4.26635	0.00059954	0.234393	0.4	8	8.83333	0.703059	napE	2478	0.32716
AB395_RS09595	CCE96361.1	-1.52497	2.21263e-06	down	RTX toxins and related Ca2+-binding proteins	6	4.96651	0.00319489	0.201349	0.533333	9	5.66667	0.639408	CCE96361.1	25812	0.366667
AB395_RS09570	CCE96355.1	1.31045	2.25993e-05	up	Uncharacterized protein; Cell wall-associated hydrolases (invasion-associated proteins)	6	4.15152	0.0038808	0.240876	0.4	8	8	0.713499	CCE96355.1	18140	0.270115
AB395_RS13715	CCE97088.1	-1.00788	7.26621e-05	down	Uncharacterized protein; SAM-dependent methyltransferases	6	3.45455	0.00104003	0.289474	0.133333	7	33.1667	0.77686	CCE97088.1	3414	0.278249
AB395_RS03445	dop	1.86078	8.29498e-14	up	Trypsin-like serine proteases, typically periplasmic, contain C-terminal PDZ domain; Belongs to the peptidase S1C family	6	3.55502	0.00180381	0.281292	0.4	7	47.6667	0.767725	dop	8592	0.418879
AB395_RS15770	metN	1.41972	3.05441e-10	up	Methionine import ATP-binding protein MetN; Part of the ABC transporter complex MetNIQ involved in methionine import. Responsible for energy coupling to the transport system	5	3.33174	0.00383459	0.300144	0.4	7	38.8	0.788024	metN	13628	0.299225
AB395_RS25630	CCE97575.1	1.51903	1.50168e-06	up	Branched-chain amino acid ABC-type transport system, permease components; Belongs to the binding-protein-dependent transport system permease family	5	1	0	1	1	1	5	1	CCE97575.1	0	1
AB395_RS21210	CCE97574.1	2.97064	3.98344e-39	up	ABC-type branched-chain amino acid transport system, permease component; Belongs to the binding-protein-dependent transport system permease family	5	1	0	1	1	1	5	1	CCE97574.1	0	1
AB395_RS21215	CCE97577.1	3.06865	4.73105e-31	up	ABC-type branched-chain amino acid transport systems, ATPase component	5	1	0	1	1	1	5	1	CCE97577.1	0	1
AB395_RS16480	CCE97578.1	-1.03162	7.41255e-05	down	Uncharacterized protein; ABC-type branched-chain amino acid transport systems, periplasmic component	5	1	0	1	1	1	5	1	CCE97578.1	0	1
AB395_RS06725	CCE95815.1	-1.62482	3.37714e-06	down	Unnamed protein product	5	3.98246	0	0.251101	1	8	15.2	0.728868	CCE95815.1	0	0.337778
AB395_RS10275	lpxC	-1.44124	2.56853e-08	down	UDP-3-O-acyl-N-acetylglucosamine deacetylase; Catalyzes the hydrolysis of UDP-3-O-myristoyl-N- acetylglucosamine to form UDP-3-O-myristoylglucosamine and acetate, the committed step in lipid A biosynthesis; Belongs to the LpxC family	5	3.58533	0.00014243	0.278915	0.4	7	33.4	0.76497	lpxC	622	0.334
AB395_RS17595	CCE97794.1	-2.55262	2.32574e-22	down	Extracellular solute-binding protein, ABC transporter family; ABC-type amino acid transport/signal transduction systems, periplasmic component/domain; Belongs to the bacterial solute-binding protein 3 family	5	4.53748	0.00120106	0.220387	0.5	8	5.4	0.678411	CCE97794.1	8348	0.490909
AB395_RS23520	CCE97618.1	1.23688	2.2071e-06	up	ABC-type sugar transport system, permease component	5	4.42105	0.00127647	0.22619	0.2	9	9.8	0.688995	CCE97618.1	4938	0.32
AB395_RS21220	livF	3.42231	4.01618e-52	up	ATP-binding ABC transporter protein; ABC-type branched-chain amino acid transport systems, ATPase component	5	1	0	1	1	1	5	1	livF	0	1
AB395_RS12440	livk3	1.30536	2.08599e-07	up	ABC-type branched-chain amino acid transport systems, periplasmic component	5	1	0	1	1	1	5	1	livk3	0	1
AB395_RS07650	sufS	-1.26979	3.85444e-08	down	Selenocysteine lyase; Belongs to the class-V pyridoxal-phosphate-dependent aminotransferase family	5	3.69697	0.00367469	0.270492	0.2	8	11.2	0.754821	sufS	8820	0.234043
AB395_RS32830	CCE97246.1	3.42543	3.77317e-48	up	Membrane-fusion protein	5	4.10526	0.000141	0.24359	0.5	8	8	0.717703	CCE97246.1	518	0.371429
AB395_RS09740	CCE96390.1	1.16523	2.5013e-09	up	Cation/multidrug efflux pump	5	4.33174	0.00030686	0.230854	0	8	6.4	0.697115	CCE96390.1	2262	0.3375
AB395_RS14995	CCE97303.1	1.45745	2.49844e-12	up	Membrane-fusion protein; Belongs to the membrane fusion protein (MFP) (TC 8.A.1) family	5	4.13557	0.0129284	0.241805	0	8	7.2	0.714949	CCE97303.1	39886	0.326316
AB395_RS14990	mexf3	1.46706	1.5636e-14	up	Cation/multidrug efflux pump	5	4.33174	0.00030686	0.230854	0	8	6.4	0.697115	mexf3	2262	0.3375
AB395_RS32410	CCE96877.1	3.79946	8.88032e-35	up	Probable Inositol monophosphatase; 3'-Phosphoadenosine 5'-phosphosulfate (PAPS) 3'-phosphatase	5	3.69697	0.00098926	0.270492	0.9	7	18.4	0.754821	CCE96877.1	4002	0.292063
AB395_RS19760	CCE98349.1	2.11205	4.61285e-19	up	Putative signal transduction response regulator; Response regulators consisting of a CheY-like receiver domain and a winged-helix DNA-binding domain	5	3.70016	0.0002379	0.270259	0.6	7	30.6	0.754531	CCE98349.1	1366	0.370732
AB395_RS04570	napD	1.79593	0.0046529	up	Uncharacterized protein involved in formation of periplasmic nitrate reductase	5	3.75758	0.00148072	0.266129	0.6	8	17.2	0.749311	napD	5342	0.260606
AB395_RS11725	kdgK	-1.20281	2.15709e-06	down	Putative 2-dehydro-3-deoxygluconokinase; Sugar kinases, ribokinase family	5	3.88198	0.00314303	0.257601	0.2	8	8.8	0.738002	kdgK	8896	0.233333
AB395_RS11735	CCE96740.1	-1.19387	6.08544e-06	down	Uncharacterized protein conserved in bacteria	5	3.97448	0.0143115	0.251605	0.1	7	10.2	0.729593	CCE96740.1	128960	0.208696
AB395_RS04230	ppx3	-1.39064	1.15746e-08	down	Ppx3 protein; Exopolyphosphatase	5	3.33812	3.915e-05	0.29957	0.7	7	45.6	0.787444	ppx3	308	0.340299
AB395_RS25205	CCE96757.1	2.52294	3.00675e-18	up	5-hydroxyisourate hydrolase; Transthyretin-like protein; Belongs to the transthyretin family. 5-hydroxyisourate hydrolase subfamily	5	5.15789	0.00017177	0.193878	0.7	9	4.6	0.62201	CCE96757.1	400	0.511111
AB395_RS03155	ilve1	2.2466	9.33669e-32	up	Branched-chain amino acid aminotransferase/4-amino-4-deoxychorismate lyase	5	3.68421	0.00047644	0.271429	0.6	8	19.2	0.755981	ilve1	1690	0.331034
AB395_RS05875	ntrB	-1.09251	0.000264961	down	Nitrogen regulation protein NtrB; Signal transduction histidine kinase, nitrogen specific	5	3.99681	0.00353892	0.2502	0.1	8	9.6	0.727563	ntrB	18874	0.214286
AB395_RS18155	CCE98029.1	-1.2601	3.19578e-06	down	Phosphotransferase system, HPr-related proteins	5	3.93142	0.0114047	0.254361	0.2	8	7.2	0.733507	CCE98029.1	21394	0.226667
AB395_RS33095	CCE97812.1	1.46363	1.03903e-12	up	Choline dehydrogenase and related flavoproteins	5	5.3429	0	0.187164	1	10	6.2	0.605191	CCE97812.1	0	0.775
AB395_RS05925	CCE95690.1	-1.77906	6.65796e-07	down	annotation not available	5	3.85327	0.00131512	0.25952	0.3	8	13.2	0.740612	CCE95690.1	2338	0.25098
AB395_RS33035	CCE97824.1	1.30855	1.99626e-08	up	Similar to blue copper oxidase cueO; Putative multicopper oxidases	5	4.3445	0.0100659	0.230176	0.1	9	5.2	0.695955	CCE97824.1	30358	0.242105
AB395_RS33085	CCE97814.1	1.63034	1.24628e-16	up	annotation not available	5	5.3429	0	0.187164	1	10	6.2	0.605191	CCE97814.1	0	0.775
AB395_RS12510	CCE96885.1	1.39236	1.64841e-08	up	Predicted amidohydrolase	5	3.44019	0.0162837	0.290681	0.6	8	27.2	0.778164	CCE96885.1	72996	0.241071
AB395_RS12595	CCE96902.1	1.89248	1.36595e-14	up	Putative Cystathionine gamma-lyase; Cystathionine beta-lyases/cystathionine gamma-synthases	5	3.69059	0.0116366	0.270959	0.6	8	14.4	0.755401	CCE96902.1	33768	0.267925
AB395_RS10770	CCE96583.1	-1.95269	5.7163e-18	down	Probable cobalt transporter subunit CbtA; Predicted integral membrane protein	5	4.9681	0.00318979	0.201284	0.6	9	6.4	0.639263	CCE96583.1	25810	0.413333
AB395_RS04555	bcp1	5.99912	1.11041e-132	up	Bcp1 protein; Plastocyanin	5	4.57735	0.0009743	0.218467	0.5	8	8.2	0.674786	bcp1	2342	0.347826
AB395_RS08865	CCE96222.1	3.57172	9.87299e-65	up	Uncharacterized protein; Predicted enzyme related to lactoylglutathione lyase	5	4.72727	0	0.211538	1	9	9.8	0.661157	CCE96222.1	0	0.544444
AB395_RS07515	CCE95907.1	-1.01182	0.000764109	down	Predicted secreted protein	5	3.70494	0.00792813	0.26991	0.1	8	11	0.754096	CCE95907.1	21492	0.221277
AB395_RS33080	CCE97815.1	1.35693	7.00765e-05	up	annotation not available	5	5.3429	0	0.187164	1	10	6.2	0.605191	CCE97815.1	0	0.775
AB395_RS10540	CCE96544.1	1.17465	1.21523e-05	up	ABC transporter ATP-binding protein; ABC-type spermidine/putrescine transport systems, ATPase components; Belongs to the ABC transporter superfamily	5	4.96013	0.00319107	0.201608	0.4	10	8.2	0.639988	CCE96544.1	19928	0.571429
AB395_RS17280	CCE97734.1	-1.3509	1.62601e-07	down	Putative amino acid transporter, inner membrane component; ABC-type amino acid transport system, permease component	5	3.58373	0.0148472	0.279039	0.2	7	23.8	0.765115	CCE97734.1	60014	0.225
AB395_RS11310	CCE96660.1	1.65763	2.29124e-10	up	Ankyrin repeat-rich membrane spanning protein; FOG: Ankyrin repeat	5	3.68102	0.00398599	0.271664	0	8	20.6	0.756271	CCE96660.1	12940	0.208511
AB395_RS33100	CCE97811.1	1.05173	1.13506e-05	up	annotation not available	5	5.3429	0	0.187164	1	10	6.2	0.605191	CCE97811.1	0	0.775
AB395_RS15945	cobF	-1.21547	4.43207e-05	down	Deacetylating precorrin-6A synthase CobF; Uroporphyrinogen-III methylase	5	3.86603	6.96e-06	0.258663	0.8	8	16.4	0.739452	cobF	20	0.341667
AB395_RS25175	CCE96754.1	2.67912	3.31146e-25	up	Predicted membrane protein	5	5.21531	0.00636939	0.191743	0.6	9	4.2	0.61679	CCE96754.1	20216	0.571429
AB395_RS15825	CCE97457.1	-1.2439	7.38606e-09	down	Uncharacterized protein; Lactoylglutathione lyase and related lyases	5	4.47368	0.00139109	0.223529	0.8	8	7.8	0.684211	CCE97457.1	20856	0.371429
AB395_RS03250	dskA	4.05256	1.94261e-60	up	DnaK suppressor protein	5	3.53589	0.00318979	0.282815	0.6	7	53.4	0.769465	dskA	20566	0.521569
AB395_RS05295	CCE95568.1	-1.50537	5.39118e-10	down	annotation not available	5	4.69856	0.00149525	0.212831	0.2	8	6.2	0.663767	CCE95568.1	2650	0.272727
AB395_RS18045	CCE98008.1	-1.84823	2.62934e-11	down	Putative aldo/keto reductase; Predicted oxidoreductases (related to aryl-alcohol dehydrogenases)	5	4.9059	0.00150618	0.203836	0.6	9	6.2	0.644918	CCE98008.1	8988	0.442857
AB395_RS18080	CCE98015.1	2.68268	3.0606e-34	up	annotation not available	5	4.91707	0.00657526	0.203373	0.1	9	2.8	0.643903	CCE98015.1	38208	0.244444
AB395_RS07625	CCE95930.1	-1.29774	1.80469e-06	down	Uncharacterized protein; Predicted hydrolase of the alpha/beta superfamily	5	3.76077	0.00091072	0.265903	0.3	7	19.6	0.749021	CCE95930.1	2276	0.227907
AB395_RS19345	CCE98270.1	-1.00724	1.32553e-05	down	Putative ABC transporter-like, ATP-binding protein; ATPase components of ABC transporters with duplicated ATPase domains	5	3.76236	0.0016055	0.265791	0.3	7	46.6	0.748876	CCE98270.1	7392	0.525
AB395_RS12285	CCE96841.1	1.5524	2.24669e-12	up	Putative transcriptional regulator, TetR family; Transcriptional regulator	5	4.23445	8.65e-06	0.236158	0.8	9	8.2	0.705959	CCE96841.1	20	0.585714
AB395_RS03350	CCE95200.1	1.45602	1.16351e-11	up	PHD finger protein 3; Uncharacterized protein with a bacterial SH3 domain homologue	5	4.76555	0.00812386	0.209839	0.3	8	7.8	0.657677	CCE95200.1	34972	0.308333
AB395_RS32390	hspC2	3.84886	8.1609e-81	up	Molecular chaperone (small heat shock protein); Belongs to the small heat shock protein (HSP20) family	5	3.91707	0.00109576	0.255293	0.3	8	13.4	0.734812	hspC2	5302	0.333333
AB395_RS17360	ccmC	1.21753	4.7974e-07	up	Heme exporter protein C; Required for the export of heme to the periplasm for the biogenesis of c-type cytochromes	5	3.84848	0.00475574	0.259843	0.3	8	11.8	0.741047	ccmC	17312	0.259091
AB395_RS24720	msbA	-1.13088	8.42949e-06	down	Lipid A export ATP-binding/permease protein MsbA; ABC-type multidrug transport system, ATPase and permease components	5	3.74322	0.00234592	0.26715	0.1	8	16.2	0.750616	msbA	9584	0.219718
AB395_RS17100	ctpA	1.2487	1.85554e-07	up	Periplasmic protease; Belongs to the peptidase S41A family	5	3.3764	0.00038773	0.296174	0.4	7	34.8	0.783964	ctpA	1800	0.254412
AB395_RS02165	CCE94979.1	-1.46048	1.18329e-08	down	Uncharacterized protein; Predicted sugar phosphatases of the HAD superfamily	5	3.72887	0.00104202	0.268178	0.3	7	22.8	0.751921	CCE94979.1	6592	0.265116
AB395_RS08280	CCE96057.1	1.91946	3.17192e-12	up	annotation not available	5	4.26156	0.00566512	0.234656	0.5	8	7.6	0.703494	CCE96057.1	10922	0.321739
AB395_RS00855	CCE94708.1	1.82468	1.16604e-11	up	annotation not available	5	4.04785	0.015683	0.247045	0	8	10	0.722923	CCE94708.1	112446	0.2
AB395_RS15700	CCE97431.1	1.06717	1.9447e-06	up	ABC-type uncharacterized transport system,periplasmic component	5	4.73844	0.0032642	0.21104	0.3	8	5.4	0.660142	CCE97431.1	15394	0.357143
AB395_RS12260	CCE96836.1	3.86543	3.61308e-66	up	Putative oxidoreductase; NADPH-dependent glutamate synthase beta chain and related oxidoreductases	4	3.66826	0.0004247	0.272609	0.5	8	19.75	0.757431	CCE96836.1	834	0.319672
AB395_RS25195	xdhB	1.7148	1.64304e-09	up	Putative xanthine dehydrogenase, molybdopterin binding subunit; Aerobic-type carbon monoxide dehydrogenase,large subunit CoxL/CutL homologs	4	5.2185	0	0.191626	1	9	5	0.6165	xdhB	0	0.714286
AB395_RS25200	xdhA	2.25148	4.88806e-18	up	Xanthine dehydrogenase, iron-sulfur cluster and FAD-binding subunit A	4	5.2185	0	0.191626	1	9	5	0.6165	xdhA	0	0.714286
AB395_RS09735	CCE96389.1	1.22224	6.04779e-07	up	Membrane-fusion protein; Belongs to the membrane fusion protein (MFP) (TC 8.A.1) family	4	4.14833	0.00023038	0.241061	0	8	8.25	0.713789	CCE96389.1	1342	0.426471
AB395_RS04190	CCE95357.1	2.337	2.12261e-34	up	Probable lysylphosphatidylglycerol synthetase LPG synthetase Multiple peptide resistance factor	4	3.75758	0.00458911	0.266129	0.166667	8	38.25	0.749311	CCE95357.1	33486	0.454819
AB395_RS06110	CCE95727.1	-1.61196	1.16294e-10	down	Uncharacterized protein conserved in bacteria	4	3.6874	0.00013385	0.271194	0.333333	7	25	0.755691	CCE95727.1	912	0.27809
AB395_RS05935	CCE95692.1	-1.77443	2.16809e-12	down	Uncharacterized protein conserved in bacteria	4	3.8437	2.302e-05	0.260166	0.833333	7	16.75	0.741482	CCE95692.1	72	0.348958
AB395_RS04625	CCE95446.1	1.37085	2.70698e-12	up	annotation not available	4	4.17703	0.00744496	0.239404	0.166667	7	7.75	0.711179	CCE95446.1	21880	0.268519
AB395_RS32715	CCE97250.1	3.35142	1.17356e-30	up	Ornithine carbamoyltransferase	4	3.75279	0.00320934	0.266468	0.333333	8	14	0.749746	CCE97250.1	11124	0.305556
AB395_RS24025	CCE97028.1	-1.18824	0.0250514	down	Probable D,D-dipeptide transport system permease protein ddpB; ABC-type dipeptide/oligopeptide/nickel transport systems, permease components	4	4.93142	0.00159235	0.202781	0.666667	10	4	0.642598	CCE97028.1	16732	0.5
AB395_RS24585	CCE97029.1	1.2446	9.848e-08	up	Uncharacterized protein; ABC-type dipeptide transport system, periplasmic component	4	4.93142	0.00159235	0.202781	0.666667	10	4	0.642598	CCE97029.1	16732	0.5
AB395_RS09000	cobW	-1.3192	8.63507e-07	down	Protein cobW; Putative GTPases (G3E family)	4	4.25678	4.92e-06	0.234919	0.666667	8	9.25	0.703929	cobW	12	0.486842
AB395_RS02575	CCE95054.1	2.27292	1.26356e-26	up	Acyl-CoA dehydrogenases	4	4.07815	0.00024283	0.245209	0.333333	8	8.25	0.720168	CCE95054.1	762	0.347826
AB395_RS00590	fadd1	1.08734	2.47534e-08	up	Acyl-CoA synthetases (AMP-forming)/AMP-acid ligases II	4	4.03509	0.00018772	0.247826	0.333333	8	7.75	0.724083	fadd1	578	0.340909
AB395_RS00780	CCE94694.1	3.09631	2.30416e-45	up	Acyl-CoA dehydrogenases	4	4.07815	0.00024283	0.245209	0.333333	8	8.25	0.720168	CCE94694.1	762	0.347826
AB395_RS02975	CCE95129.1	1.05489	1.06925e-06	up	Uncharacterized protein; FOG: CBS domain	4	3.46571	0.00209666	0.288541	0.5	8	34.5	0.775845	CCE95129.1	7086	0.290254
AB395_RS10160	CCE96471.1	1.18562	0.000892409	up	Alkyl hydroperoxide reductase AhpD; Antioxidant protein with alkyl hydroperoxidase activity. Required for the reduction of the AhpC active site cysteine residues and for the regeneration of the AhpC enzyme activity	4	3.67464	0.0011192	0.272135	0.5	7	24	0.756851	CCE96471.1	4108	0.269886
AB395_RS10155	CCE96470.1	1.68341	1.4169e-13	up	annotation not available	4	3.53589	0.00201247	0.282815	0.5	8	28.5	0.769465	CCE96470.1	5130	0.269048
AB395_RS00635	CCE94666.1	2.66422	4.64099e-36	up	Uncharacterized protein; Dioxygenases related to 2-nitropropane dioxygenase	4	3.85965	0.00188618	0.259091	0.5	8	11.25	0.740032	CCE94666.1	4750	0.323529
AB395_RS12590	CCE96901.1	1.89263	4.75584e-09	up	Fatty acid metabolism regulator protein, GntR family; Transcriptional regulators	4	4.53748	0	0.220387	1	9	9.25	0.678411	CCE96901.1	0	0.486842
AB395_RS19755	CCE98348.1	2.21148	2.91982e-20	up	annotation not available	4	3.73046	0	0.268063	1	7	37.5	0.751776	CCE98348.1	0	0.457317
AB395_RS08090	CCE96026.1	-1.18591	3.13887e-07	down	Isocitrate dehydrogenases; Belongs to the isocitrate and isopropylmalate dehydrogenases family	4	3.74003	0.00019677	0.267377	0.333333	8	17.5	0.750906	CCE96026.1	896	0.318182
AB395_RS32095	CCE98618.1	1.00218	2.12306e-06	up	17.5 kDa class I heat shock protein HSP 17.5-E; Molecular chaperone (small heat shock protein); Belongs to the small heat shock protein (HSP20) family	4	4.00478	0.00637036	0.249701	0.333333	8	13.75	0.726838	CCE98618.1	38740	0.397059
AB395_RS08590	rbsR	-1.04807	1.06637e-05	down	HTH-type transcriptional repressor purR Purine nucleotide synthesis repressor Pur regulon repressor; Transcriptional regulators	4	4.89314	0.00785291	0.204368	0.5	9	5.75	0.646078	rbsR	15210	0.55
AB395_RS02690	fabi1	-1.44878	3.73823e-09	down	Enoyl-[acyl-carrier-protein] reductase (NADH)	4	3.82775	0.00070509	0.26125	0.166667	8	12.25	0.742932	fabi1	1686	0.261111
AB395_RS09760	CCE96393.1	1.21062	1.64753e-05	up	Glutathione S-transferase	4	3.5311	0.00455034	0.283198	0.333333	8	27	0.7699	CCE96393.1	19300	0.262255
AB395_RS04160	ureX	1.27144	3.04015e-07	up	Uncharacterized protein; Glutathione S-transferase	4	3.52791	0.00319857	0.283454	0.333333	8	27.25	0.77019	ureX	15040	0.262136
AB395_RS07860	queA	-1.35734	1.00768e-07	down	S-adenosylmethionine:tRNA ribosyltransferase-isomerase; Transfers and isomerizes the ribose moiety from AdoMet to the 7-aminomethyl group of 7-deazaguanine (preQ1-tRNA) to give epoxyqueuosine (oQ-tRNA)	4	3.30941	6.295e-05	0.302169	0.166667	7	53.25	0.790054	queA	732	0.361301
AB395_RS18780	mgsA	-1.1448	3.49753e-06	down	Methylglyoxal synthase	4	4.15152	0.00113413	0.240876	0.333333	8	5.25	0.713499	mgsA	5906	0.3125
AB395_RS10440	CCE96524.1	3.87187	6.21846e-79	up	Bacterial regulatory protein, ArsR family; SAM-dependent methyltransferases	4	3.47687	0.00069246	0.287615	0.166667	8	30.75	0.77483	CCE96524.1	2404	0.270089
AB395_RS04930	CCE95501.1	-1.1348	0.00021365	down	Uncharacterized protein; Lactoylglutathione lyase and related lyases	4	3.78628	0.00043892	0.264111	0.333333	8	9.5	0.746701	CCE95501.1	902	0.318966
AB395_RS12145	CCE96812.1	-2.27838	1.64205e-09	down	annotation not available	4	3.9697	0.0028489	0.251908	0.333333	7	12.25	0.730028	CCE96812.1	4560	0.307692
AB395_RS03120	CCE95158.1	2.44466	2.22419e-21	up	annotation not available	4	4.43541	0.00324734	0.225458	0.333333	8	5.25	0.68769	CCE95158.1	18016	0.3125
AB395_RS02695	gpmB	-1.14974	3.78139e-05	down	Putative phosphoglycerate mutase; Fructose-2,6-bisphosphatase; Belongs to the phosphoglycerate mutase family	4	3.55981	0.0006859	0.280914	0.5	8	23.5	0.76729	gpmB	1454	0.322917
AB395_RS12300	CCE96844.1	1.7777	4.51843e-13	up	annotation not available	4	4.65072	0	0.215021	1	9	7.5	0.668117	CCE96844.1	0	0.75
AB395_RS00290	CCE94560.1	-1.22291	0.000136416	down	Putative NADPH-dependent FMN reductase; Predicted flavoprotein	4	3.7512	7.83e-05	0.266582	0.5	7	26	0.749891	CCE94560.1	324	0.347973
AB395_RS17120	CCE97703.1	-1.48912	6.42752e-09	down	annotation not available	4	4.03828	0.00086429	0.24763	0.333333	8	11.25	0.723793	CCE97703.1	3190	0.314286
AB395_RS11855	CCE96761.1	1.06582	0.000642564	up	annotation not available	4	4.79266	0.0134727	0.208652	0.166667	8	4.75	0.655212	CCE96761.1	106260	0.354167
AB395_RS06225	CCE95748.1	-1.12355	4.63557e-06	down	ABC transporter related; ABC-type sugar transport systems, ATPase components; Belongs to the ABC transporter superfamily	4	4.43062	0.00248976	0.225702	0.333333	9	9.5	0.688125	CCE95748.1	10486	0.486842
AB395_RS04515	CCE95424.1	2.14871	9.95207e-12	up	Uncharacterized protein	4	4.24721	5.793e-05	0.235449	0.666667	8	10.5	0.704799	CCE95424.1	176	0.375
AB395_RS32460	degP4	5.11819	1.45163e-21	up	Trypsin-like serine proteases, typically periplasmic, contain C-terminal PDZ domain	4	3.689	0.0018711	0.271077	0.166667	8	36	0.755546	degP4	8364	0.369792
AB395_RS08870	CCE96223.1	1.36891	5.75288e-09	up	annotation not available	4	4.72568	0	0.21161	1	9	11.75	0.661302	CCE96223.1	0	0.691176
AB395_RS09955	CCE96433.1	-1.07709	9.43339e-06	down	Putative exodeoxyribonuclease V; ATP-dependent exoDNAse (exonuclease V), alpha subunit - helicase superfamily I member	4	3.78628	0.00121636	0.264111	0.166667	7	10	0.746701	CCE96433.1	4536	0.279412
AB395_RS31105	CCE96228.1	5.1702	1.84343e-90	up	annotation not available	4	4.72568	0	0.21161	1	9	11.75	0.661302	CCE96228.1	0	0.691176
AB395_RS08630	CCE96123.1	2.44978	1.46876e-33	up	Uncharacterized protein conserved in bacteria	4	4.4067	0.00072838	0.226927	0.333333	8	9.25	0.6903	CCE96123.1	3890	0.391304
AB395_RS05035	smf	-1.00462	4.58132e-05	down	Protein smf; Predicted Rossmann fold nucleotide-binding protein involved in DNA uptake	4	3.88357	0.00119759	0.257495	0	7	13	0.737857	smf	2948	0.26087
AB395_RS04395	CCE95400.1	-1.07166	0.000176812	down	mbFZb	4	4.24242	0.00401422	0.235714	0.166667	8	4.5	0.705234	CCE95400.1	9952	0.307692
AB395_RS10680	foxA	-1.52085	2.05961e-05	down	FoxA protein; Outer membrane receptor proteins, mostly Fe transport	4	4.126	0.00050965	0.242366	0.5	8	9.5	0.715818	foxA	964	0.365385
AB395_RS13955	CCE97106.1	1.26167	0.00590601	up	annotation not available	4	4.96491	0.00091456	0.201413	0.333333	8	5.25	0.639553	CCE97106.1	1916	0.308824
AB395_RS02640	CCE95065.1	-1.2457	0.00216652	down	ABC-type cobalt transport system, permease component CbiQ and related transporters	3	3.89155	0	0.256967	1	8	20	0.737132	CCE95065.1	0	0.425532
AB395_RS16730	sitD	-4.81799	2.59866e-88	down	Chelated iron transport system membrane protein; ABC-type Mn2+/Zn2+ transport systems, permease components	3	1	0	1	1	1	3	1	sitD	0	1
AB395_RS16720	sitB	-5.27049	9.14538e-126	down	ABC Mn+2/Fe+2 transporter, ATPase subunit; ABC-type Mn/Zn transport systems, ATPase component	3	1	0	1	1	1	3	1	sitB	0	1
AB395_RS16725	sitC	-5.0999	4.46674e-101	down	Chelated iron transport system membrane protein; ABC-type Mn2+/Zn2+ transport systems, permease components	3	1	0	1	1	1	3	1	sitC	0	1
AB395_RS16715	sitA	-4.39112	1.28407e-87	down	Manganese ABC transporter substrate-binding lipoprotein; ABC-type metal ion transport system, periplasmic component/surface adhesin; Belongs to the bacterial solute-binding protein 9 family	3	1	0	1	1	1	3	1	sitA	0	1
AB395_RS06135	exbD	-1.48187	2.53676e-06	down	Biopolymer transport protein	3	3.90271	0	0.256232	1	7	21.6667	0.736117	exbD	0	0.367232
AB395_RS06130	exbB	-1.24119	9.50893e-05	down	Biopolymer transport proteins	3	3.90271	0	0.256232	1	7	21.6667	0.736117	exbB	0	0.367232
AB395_RS15505	glga1	1.16916	3.71421e-07	up	Alpha-1,4 glucan phosphorylase; Phosphorylase is an important allosteric enzyme in carbohydrate metabolism. Enzymes from different sources differ in their regulatory mechanisms and in their natural substrates. However, all known phosphorylases share catalytic and structural properties	3	4.22807	0.00012165	0.236515	0.666667	8	8.33333	0.706539	glga1	526	0.462963
AB395_RS26245	mobb3	-1.32564	8.21849e-07	down	ABC-type molybdate transport system, permease component	3	3.88357	0.00570933	0.257495	0.333333	8	16.3333	0.737857	mobb3	11708	0.347826
AB395_RS15955	modA	-1.46405	1.97696e-09	down	Molybdenum ABC transporter, periplasmic binding protein; ABC-type molybdate transport system, periplasmic component	3	4.69856	0.00047152	0.212831	0.333333	9	2.66667	0.663767	modA	612	0.466667
AB395_RS08750	CCE96201.1	-2.12893	1.64375e-14	down	Uncharacterized protein; TRAP-type mannitol/chloroaromatic compound transport system, small permease component	3	1.25	0.166667	0.8	0.666667	2	2.66667	0.916667	CCE96201.1	4	0.666667
AB395_RS08745	CCE96200.1	-1.24914	8.71967e-06	down	Neu5Ac permease; TRAP-type mannitol/chloroaromatic compound transport system, large permease component	3	1.25	0.166667	0.8	0.666667	2	2.66667	0.916667	CCE96200.1	4	0.666667
AB395_RS05545	CCE95615.1	2.03922	2.36262e-18	up	Putative Ser protein kinase	3	1	0.666667	1	0.333333	1	1.66667	1	CCE95615.1	4	0.666667
AB395_RS17600	CCE97795.1	-1.05113	0.00131341	down	Inner membrane amino-acid ABC transporter permease protein; ABC-type amino acid transport system, permease component	3	5.4386	1.02e-06	0.183871	0.666667	9	6.33333	0.596491	CCE97795.1	2	0.703704
AB395_RS16670	CCE97615.1	-1.17703	7.30982e-05	down	ATP-binding protein, ABC transporter; ABC-type sugar transport systems, ATPase components; Belongs to the ABC transporter superfamily	3	4.46411	0.00092282	0.224009	0.333333	9	6.33333	0.68508	CCE97615.1	1356	0.375
AB395_RS18865	CCE98172.1	-1.23166	1.3269e-06	down	Probable low-affinity inorganic phosphate transporter; Phosphate/sulphate permeases	3	6.77512	0.00159235	0.147599	0.666667	10	2.66667	0.474989	CCE98172.1	20662	0.666667
AB395_RS18860	CCE98171.1	-1.17667	6.23223e-06	down	Uncharacterized protein; Phosphate transport regulator (distant homolog of PhoU)	3	6.77512	0.00159235	0.147599	0.666667	10	2.66667	0.474989	CCE98171.1	20662	0.666667
AB395_RS32420	dppd5	1.35951	1.71129e-09	up	Putative peptide ABC transporter, ATP-binding protein; ATPase components of various ABC-type transport systems, contain duplicated ATPase; Belongs to the ABC transporter superfamily	3	4.93301	0	0.202716	1	10	5	0.642453	dppd5	0	0.625
AB395_RS15815	CCE97455.1	2.43968	6.10932e-28	up	Multidrug resistance efflux pump	3	5.1244	0.0095388	0.195145	0.333333	9	3.33333	0.625054	CCE97455.1	28914	0.428571
AB395_RS15810	CCE97454.1	1.38822	5.16552e-09	up	Putative drug resistance transporter, EmrB/QacA subfamily; Permeases of the major facilitator superfamily	3	6.11802	0.00318979	0.163452	0.333333	10	2	0.534725	CCE97454.1	9642	0.555556
AB395_RS10745	mdeA	3.63873	4.61967e-95	up	Putative methionine gamma-lyase; Cystathionine beta-lyases/cystathionine gamma-synthases	3	3.81978	0.00318979	0.261795	0.333333	8	15	0.743657	mdeA	9926	0.407407
AB395_RS32860	CCE97240.1	6.00459	2.96172e-127	up	Inosine-5'-monophosphate dehydrogenase IMP dehydrogenase IMPDH IMPD; FOG: CBS domain	3	3.47847	0.0024612	0.287483	0.333333	8	44	0.774685	CCE97240.1	7692	0.37971
AB395_RS14940	sqdB	1.44572	4.52199e-10	up	UDP-sulfoquinovose synthase; Nucleoside-diphosphate-sugar epimerases	3	3.96651	0	0.252111	1	8	11.6667	0.730318	sqdB	0	0.416667
AB395_RS16045	CCE97501.1	1.93186	1.33868e-24	up	4-hydroxyphenylpyruvate dioxygenase and related hemolysins	3	3.86284	0.00035026	0.258877	0.333333	8	13.3333	0.739742	CCE97501.1	652	0.361111
AB395_RS26760	CCE94901.1	1.22691	0.000144374	up	FAD dependent oxidoreductase; Glycine/D-amino acid oxidases (deaminating)	3	3.9059	0.00035462	0.256023	0.333333	8	10	0.735827	CCE94901.1	538	0.371795
AB395_RS03125	yafB	1.29998	9.08869e-09	up	Putative aldose reductase; Aldo/keto reductases, related to diketogulonate reductase	3	4.72408	0.00028626	0.211681	0.333333	9	3.66667	0.661447	yafB	398	0.416667
AB395_RS00355	CCE94573.1	-1.24815	3.00674e-07	down	Uncharacterized protein; Predicted Rossmann fold nucleotide-binding protein	3	3.77831	0	0.264669	1	8	25.3333	0.747426	CCE94573.1	0	0.378109
AB395_RS19410	CCE98281.1	1.47378	1.23113e-11	up	Predicted NUDIX hydrolase; NTP pyrophosphohydrolases containing a Zn-finger, probably nucleic-acid-binding	3	4.2504	0.00318979	0.235272	0.333333	9	5.66667	0.704509	CCE98281.1	10080	0.380952
AB395_RS08400	cbbZ	-1.18831	7.82849e-07	down	Predicted phosphatases	3	3.88836	0.00318979	0.257178	0.333333	8	17.3333	0.737422	cbbZ	16110	0.377778
AB395_RS14065	hisc3	-1.02692	4.11765e-05	down	Histidinol-phosphate/aromatic aminotransferase and cobyric acid decarboxylase; Belongs to the class-II pyridoxal-phosphate-dependent aminotransferase family. Histidinol-phosphate aminotransferase subfamily	3	3.79904	0.00086316	0.263224	0.333333	8	16.6667	0.745542	hisc3	1150	0.347518
AB395_RS03135	dhe	1.46515	2.212e-11	up	Haloacid dehalogenase, type II; Predicted hydrolase (HAD superfamily)	3	4.53907	0.00056242	0.220309	0.333333	9	6.33333	0.678266	dhe	1046	0.375
AB395_RS33045	CCE97822.1	1.54874	1.98034e-13	up	annotation not available	3	5.33812	0.00318979	0.187332	0.333333	10	2.66667	0.605626	CCE97822.1	9324	0.466667
AB395_RS18240	CCE98046.1	1.09972	1.21413e-05	up	Aminoglycoside 6'-N-acetyltransferase; Acetyltransferases, including N-acetylases of ribosomal proteins	3	3.70813	0.00035866	0.269677	0	8	30	0.753806	CCE98046.1	1510	0.337209
AB395_RS03130	tam	1.21687	1.27995e-07	up	Trans-aconitate 2-methyltransferase; Catalyzes the S-adenosylmethionine monomethyl esterification of trans-aconitate	3	4.49601	0.00067565	0.222419	0.333333	9	6	0.682181	tam	1378	0.377778
AB395_RS12965	CCE96977.1	-2.61393	6.51224e-05	down	annotation not available	3	4.65391	0	0.214873	1	9	7	0.667827	CCE96977.1	0	0.583333
AB395_RS32090	CCE98617.1	1.46921	7.44543e-10	up	Molecular chaperone (small heat shock protein); Belongs to the small heat shock protein (HSP20) family	3	4.00797	9.7e-07	0.249503	0.666667	8	18	0.726548	CCE98617.1	16	0.529412
AB395_RS09645	CCE96369.1	1.48179	8.40408e-11	up	Uncharacterized protein; Part of the tripartite ATP-independent periplasmic (TRAP) transport system	3	1.25	0.5	0.8	0.333333	2	2.33333	0.916667	CCE96369.1	8	0.666667
AB395_RS01215	maf	-1.61735	2.04942e-07	down	Maf-like protein SFHH103_00266; Nucleotide-binding protein implicated in inhibition of septum formation	3	3.80064	1.946e-05	0.263114	0.333333	8	39.3333	0.745397	maf	106	0.481481
AB395_RS06865	CCE95841.1	1.87412	5.60802e-23	up	2-polyprenyl-6-methoxyphenol hydroxylase and related FAD-dependent oxidoreductases	3	3.97767	0.00014637	0.251403	0.333333	9	7.33333	0.729303	CCE95841.1	374	0.411765
AB395_RS17265	CCE97731.1	-1.2984	5.17361e-06	down	Uncharacterized protein; Predicted methyltransferase	3	3.72408	0.0018764	0.268522	0.333333	7	29.6667	0.752356	CCE97731.1	5470	0.349206
AB395_RS06705	fecR	-1.0857	0.00279273	down	Putative iron transport regulator transmembrane protein; Fe2+-dicitrate sensor, membrane component	3	4.46252	0.00014427	0.224089	0.333333	9	4.33333	0.685225	fecR	330	0.444444
AB395_RS00970	rkpI	-1.34035	3.73367e-08	down	Capsular polysaccharide biosynthesisexport transmembrane protein RkpI; Phosphoglycerol transferase and related proteins, alkaline phosphatase superfamily	3	5.03987	6.467e-05	0.198418	0.666667	8	6.33333	0.632739	rkpI	156	0.527778
AB395_RS04460	nnrU	1.66392	4.38154e-11	up	Predicted membrane protein	3	4.71451	8.67e-05	0.212111	0.333333	9	8	0.662317	nnrU	260	0.425926
AB395_RS12955	CCE96975.1	-2.46107	9.16859e-24	down	Transcriptional regulator containing an amidase domain and an AraC-type DNA-binding HTH domain	3	3.96491	0	0.252212	1	8	13.3333	0.730463	CCE96975.1	0	0.512821
AB395_RS32500	CCE97254.1	2.8944	6.72244e-38	up	Signal transduction histidine kinase	3	3.84689	0.00046595	0.25995	0.333333	8	15	0.741192	CCE97254.1	1108	0.349206
AB395_RS32475	CCE97252.1	1.05593	0.0221749	up	Response regulators consisting of a CheY-like receiver domain and a winged-helix DNA-binding domain	3	3.80542	0.00046905	0.262783	0.333333	8	15	0.744962	CCE97252.1	1016	0.349206
AB395_RS09200	CCE96281.1	1.4522	9.16808e-07	up	Transcriptional regulator containing an amidase domain and an AraC-type DNA-binding HTH domain	3	3.96491	0	0.252212	1	8	13.3333	0.730463	CCE96281.1	0	0.512821
AB395_RS32805	CCE97269.1	2.50482	1.18094e-14	up	Putative dehydrogenase, FAD-dependent; Putative NADPH-quinone reductase (modulator of drug activity B)	3	4.89633	0.00318979	0.204235	0.333333	9	2.33333	0.645788	CCE97269.1	12942	0.5
AB395_RS32800	CCE97268.1	4.26944	2.07882e-48	up	Putative hydrolase protein; Predicted hydrolases or acyltransferases (alpha/beta hydrolase superfamily)	3	4.01435	0.00684798	0.249106	0.333333	8	14	0.725968	CCE97268.1	30542	0.350427
AB395_RS21780	CCE96829.1	-1.68902	3.10156e-10	down	Probable mannitol 2-dehydrogenase; Mannitol-1-phosphate/altronate dehydrogenases	3	3.88198	0.00109708	0.257601	0.333333	8	22.6667	0.738002	CCE96829.1	7800	0.348958
AB395_RS18035	CCE98005.1	-1.50981	1.0041e-09	down	Putative transcriptional regulator, GntR family; Transcriptional regulators	3	4.91547	0	0.203439	1	9	6.33333	0.644048	CCE98005.1	0	0.575758
AB395_RS16955	glnK	-1.40584	6.93108e-05	down	Nitrogen regulatory protein PII; Belongs to the P(II) protein family	3	3.91388	0.00117386	0.255501	0	8	13	0.735102	glnK	2426	0.333333
AB395_RS15395	CCE97373.1	2.09424	7.23069e-18	up	Molecular chaperone (small heat shock protein); Belongs to the small heat shock protein (HSP20) family	3	3.98565	3.8e-06	0.2509	0.333333	8	19.3333	0.728578	CCE97373.1	24	0.558824
AB395_RS12060	rfbB	-1.02557	0.000588551	down	Uncharacterized protein; Nucleoside-diphosphate-sugar epimerases	3	4.1866	0.00101531	0.238857	0.333333	8	9.66667	0.710309	rfbB	3180	0.358974
AB395_RS32795	CCE97267.1	1.46838	3.8469e-08	up	Cation transport ATPase	3	4.51515	0.00154126	0.221477	0.333333	9	5	0.680441	CCE97267.1	2208	0.388889
AB395_RS14120	CCE97138.1	1.09921	3.46668e-06	up	Unnamed protein product	3	3.92663	9.7e-07	0.254671	0.666667	8	21.6667	0.733942	CCE97138.1	16	0.555556
AB395_RS26375	CCE94550.1	2.07443	3.88362e-20	up	Predicted transcriptional regulators	3	4.35885	5.835e-05	0.229418	0.666667	7	8.66667	0.69465	CCE94550.1	134	0.412698
AB395_RS22610	CCE97407.1	2.06709	4.39478e-15	up	annotation not available	3	4.32536	0.0003904	0.231195	0.333333	9	7	0.697695	CCE97407.1	1520	0.392157
AB395_RS11200	CCE96637.1	1.22655	9.22485e-09	up	annotation not available	3	4.67943	0.00318979	0.213701	0.333333	9	3.66667	0.665507	CCE96637.1	15054	0.416667
AB395_RS11955	CCE96780.1	1.34397	1.94952e-09	up	annotation not available	3	4.72887	0.00042279	0.211467	0.333333	8	4.33333	0.661012	CCE96780.1	1242	0.4
AB395_RS19735	CCE98345.1	-1.00035	0.000334563	down	Uncharacterized protein; Predicted hydrolases or acyltransferases (alpha/beta hydrolase superfamily)	3	3.8756	0.0009897	0.258025	0	8	17.6667	0.738582	CCE98345.1	1970	0.340136
AB395_RS18075	CCE98014.1	1.16312	3.35995e-07	up	Intracellular PHB depolymerase; Poly-beta-hydroxyalkanoate depolymerase	3	5.39234	0.00131241	0.185448	0.333333	9	5	0.600696	CCE98014.1	2298	0.388889
AB395_RS17845	htpX	1.24654	3.04765e-08	up	Protease HtpX homolog; Zn-dependent protease with chaperone function; Belongs to the peptidase M48B family	3	3.68262	1.69e-06	0.271546	0.666667	7	50	0.756126	htpX	16	0.515464
AB395_RS03450	ragA	1.17103	1.12452e-07	up	Response regulators consisting of a CheY-like receiver domain and a winged-helix DNA-binding domain	3	4.27592	0.00018944	0.233868	0	8	6	0.702189	ragA	598	0.357143
AB395_RS12560	CCE96895.1	1.32414	1.57056e-12	up	Aminotransferase, classes I and II; Aspartate/tyrosine/aromatic aminotransferase	3	4.85167	0.00318979	0.206114	0.333333	10	6.66667	0.649848	CCE96895.1	10474	0.527778
AB395_RS05835	CCE95672.1	1.01281	0.000172652	up	annotation not available	3	4.32217	0	0.231365	1	9	14.6667	0.697985	CCE95672.1	0	0.666667
AB395_RS06825	CCE95834.1	1.39988	2.582e-08	up	annotation not available	3	5.10048	0	0.19606	1	8	9.33333	0.627229	CCE95834.1	0	0.583333
AB395_RS19650	CCE98327.1	-1.01626	1.16423e-05	down	Possible acetyltransferase, GNAT family; Sortase and related acyltransferases	3	4.97289	0	0.20109	1	9	8.66667	0.638828	CCE98327.1	0	0.577778
AB395_RS18845	CCE98168.1	-1.04655	0.00121272	down	Putative acetyltransferase protein; Histone acetyltransferase HPA2 and related acetyltransferases	3	5.7815	0.0095388	0.172966	0.333333	9	3.33333	0.565318	CCE98168.1	82640	0.5
AB395_RS00895	qxtA	2.67048	3.97479e-49	up	Cytochrome bd-type quinol oxidase, subunit 1	2	4.09729	0	0.244064	1	8	14.5	0.718428	qxtA	0	0.537037
AB395_RS00890	qxtB	2.14859	9.09804e-31	up	Putative quinol oxidase subunit II transmembrane protein QxtB; Cytochrome bd-type quinol oxidase, subunit 2	2	4.09729	0	0.244064	1	8	14.5	0.718428	qxtB	0	0.537037
AB395_RS05555	CCE95617.1	1.29943	7.68662e-10	up	Uncharacterized protein	2	1.33333	0	0.75	1	2	2.5	0.833333	CCE95617.1	0	0.833333
AB395_RS05550	CCE95616.1	1.53146	1.95412e-12	up	UPF0229 protein SFHH103_01118; Belongs to the UPF0229 family	2	1.33333	0	0.75	1	2	2.5	0.833333	CCE95616.1	0	0.833333
AB395_RS04595	CCE95439.1	4.65027	9.16063e-63	up	Uncharacterized protein conserved in bacteria	2	4.76236	0	0.20998	1	9	5.5	0.657967	CCE95439.1	0	0.611111
AB395_RS12910	CCE96966.1	2.05624	9.05961e-12	up	Thiolase-like; Acetyl-CoA acetyltransferase	2	4.17863	0.00318979	0.239313	0	8	8	0.711034	CCE96966.1	6400	0.5
AB395_RS09235	CCE96288.1	1.47816	2.29849e-10	up	Uncharacterized protein yhcV; FOG: CBS domain	2	3.50877	0	0.285	1	8	65	0.77193	CCE96288.1	0	0.570175
AB395_RS05850	fdh	1.36528	2.04616e-07	up	Formate dehydrogenase; Catalyzes the NAD(+)-dependent oxidation of formate to carbon dioxide. Formate oxidation is the final step in the methanol oxidation pathway in methylotrophic microorganisms. Has a role in the detoxification of exogenous formate in non- methylotrophic organisms; Belongs to the D-isomer specific 2-hydroxyacid dehydrogenase family. FDH subfamily	2	4.51675	0.00017131	0.221398	0	9	8	0.680296	fdh	244	0.5
AB395_RS32655	ptsP	3.57617	9.41688e-36	up	Phosphotransferase system, enzyme I; Signal transduction protein containing GAF and PtsI domains; Belongs to the PEP-utilizing enzyme family	2	4.2823	0.00035009	0.23352	0	8	15.5	0.701609	ptsP	1116	0.5
AB395_RS09580	CCE96356.1	1.44653	3.74915e-07	up	Glutathione-dependent formaldehyde-activating enzyme; Catalyzes the condensation of formaldehyde and glutathione to S-hydroxymethylglutathione; Belongs to the Gfa family	2	4.64115	0.00115449	0.215464	0	9	4.5	0.668987	CCE96356.1	1556	0.5
AB395_RS08755	smoM	-1.78313	3.24468e-14	down	SmoM protein; Part of the tripartite ATP-independent periplasmic (TRAP) transport system	2	1.75	0	0.571429	1	3	3	0.75	smoM	0	1
AB395_RS09855	CCE96413.1	4.81283	6.06497e-111	up	Aspartate racemase	2	4.16746	0.00318979	0.239954	0	9	5.5	0.712049	CCE96413.1	9544	0.5
AB395_RS18400	CCE98070.1	-1.34297	0.014878	down	2-chlorobenzoate 1,2-dioxygenase; Small subunit of phenylpropionate dioxygenase	2	4.88198	0.00318979	0.204835	0	9	4.5	0.647093	CCE98070.1	7450	0.5
AB395_RS17700	CCE97939.1	-1.11848	0.020357	down	3-oxoacyl-(Acyl-carrier protein) reductase; Dehydrogenases with different specificities (related to short-chain alcohol dehydrogenases)	2	5.9378	0	0.168413	1	10	7.5	0.551109	CCE97939.1	0	0.75
AB395_RS31980	repA	-1.08627	2.89151e-05	down	Putative replication protein A; ATPases involved in chromosome partitioning	2	4.57576	0.00318979	0.218543	0	8	7	0.674931	repA	11662	0.5
AB395_RS32430	CCE97263.1	5.67593	1.27975e-130	up	annotation not available	2	4.71611	0	0.212039	1	9	4.5	0.662172	CCE97263.1	0	0.642857
AB395_RS19515	fabi3	-1.00443	1.88983e-05	down	Enoyl-[acyl-carrier-protein] reductase (NADH)	2	4.01435	0	0.249106	1	8	20	0.725968	fabi3	0	0.526316
AB395_RS33040	CCE97823.1	1.38107	3.83266e-11	up	annotation not available	2	5.33971	0	0.187276	1	10	4	0.605481	CCE97823.1	0	0.666667
AB395_RS16745	CCE97631.1	2.55436	1.95934e-40	up	Oxidoreductase; Saccharopine dehydrogenase and related proteins	2	4.16746	0.00318979	0.239954	0	9	5.5	0.712049	CCE97631.1	9544	0.5
AB395_RS12690	ssuA	-1.30399	0.00170736	down	Putative aliphatic sulfonates-binding protein; ABC-type nitrate/sulfonate/bicarbonate transport systems, periplasmic components	2	3.88995	0.00026447	0.257073	0	8	26.5	0.737277	ssuA	584	0.51
AB395_RS27290	lpsB	-1.90988	5.10548e-13	down	Lipopolysaccharide core biosynthesis mannosyltransferase LpsB; Glycosyltransferase	2	4.10526	0.00151618	0.24359	0	7	16	0.717703	lpsB	2984	0.5
AB395_RS03390	CCE95207.1	1.00859	1.43534e-05	up	Uncharacterized protein conserved in bacteria	2	5.0925	0	0.196367	1	8	7	0.627954	CCE95207.1	0	0.636364
AB395_RS15820	CCE97456.1	1.74089	3.99403e-20	up	Putative transcriptional regulator, TetR family; Transcriptional regulator	2	6.11962	0	0.163409	1	10	3	0.53458	CCE97456.1	0	0.75
AB395_RS04465	CCE95415.1	4.49717	5.25097e-23	up	annotation not available	2	4.87241	0	0.205237	1	9	6.5	0.647963	CCE95415.1	0	0.590909
AB395_RS33190	CCE98627.1	1.71193	6.06491e-14	up	Transposase and inactivated derivatives	2	5.67305	0.00318979	0.176272	0	10	1.5	0.575178	CCE98627.1	15054	0.5
AB395_RS24035	CCE98143.1	-1.28514	0.000633092	down	ABC transporter related; ABC-type uncharacterized transport system,duplicated ATPase component; Belongs to the ABC transporter superfamily	2	5.92823	0	0.168684	1	11	4	0.551979	CCE98143.1	0	1
AB395_RS19510	CCE98299.1	-1.60334	2.90998e-10	down	Methyltransferase small; 16S RNA G1207 methylase RsmC	2	3.8134	0	0.262233	1	7	53	0.744237	CCE98299.1	0	0.726027
AB395_RS01995	adha1	3.29074	5.6294e-61	up	Alcohol dehydrogenase, zinc-containing; Zn-dependent alcohol dehydrogenases	2	3.64274	0.00039885	0.274518	0	8	34.5	0.759751	adha1	862	0.5
AB395_RS02970	adha3	1.71545	1.67863e-11	up	Zn-dependent alcohol dehydrogenases	2	4.26954	2.301e-05	0.234217	0	9	8.5	0.702769	adha3	50	0.5
AB395_RS18085	CCE98016.1	1.34066	5.82764e-09	up	Uncharacterized protein; Predicted metal-dependent hydrolase	2	5.77512	0	0.173157	1	10	4	0.565898	CCE98016.1	0	0.666667
AB395_RS04350	ribE	2.63177	1.95798e-30	up	RibE protein; Riboflavin synthase alpha chain	2	3.71132	9.845e-05	0.269446	0	8	28.5	0.753516	ribE	330	0.509259
AB395_RS18900	CCE98181.1	1.31186	1.66506e-10	up	annotation not available	2	4.51356	0.00038124	0.221555	0	9	5	0.680586	CCE98181.1	700	0.5
AB395_RS12140	CCE96811.1	-1.77423	0.0060678	down	annotation not available	2	4.28549	0	0.233346	1	8	11.5	0.701319	CCE96811.1	0	0.575
AB395_RS12210	CCE96826.1	1.19139	1.36583e-06	up	Two component response regulator; FOG: CheY-like receiver	2	3.86124	0.00165735	0.258984	0	8	38	0.739887	CCE96826.1	5992	0.5
AB395_RS14780	CCE97241.1	2.19015	8.11264e-18	up	Putative cation-transporting P-type ATPase; Cation transport ATPase	2	4.28389	0.00010046	0.233433	0	9	6	0.701464	CCE97241.1	126	0.5
AB395_RS15970	CCE97487.1	-1.52508	4.75582e-10	down	Putative transcriptional regulatory protein, LysR family; N-terminal domain of molybdenum-binding protein	2	4.83573	0	0.206794	1	9	3	0.651298	CCE97487.1	0	0.75
AB395_RS10780	CCE96585.1	1.36586	1.95211e-08	up	Uncharacterized protein conserved in bacteria	2	4.79266	0.00031721	0.208652	0	9	6	0.655212	CCE96585.1	298	0.5
AB395_RS32750	CCE97256.1	5.63752	1.53962e-101	up	Conserved hyphotetical protein; Universal stress protein UspA and related nucleotide-binding proteins	2	3.94577	0	0.253436	1	8	18	0.732202	CCE97256.1	0	0.529412
AB395_RS06975	CCE95861.1	-1.04261	0.00716601	down	Uncharacterized protein	2	3.91228	1.446e-05	0.255605	0	8	41.5	0.735247	CCE95861.1	176	0.512658
AB395_RS17885	CCE97978.1	-1.43964	3.60741e-09	down	Pyridoxal phosphate homeostasis protein; Pyridoxal 5'-phosphate (PLP)-binding protein, which is involved in PLP homeostasis	2	3.80223	7.3e-06	0.263003	0	8	33.5	0.745252	CCE97978.1	44	0.550847
AB395_RS09215	cyaH	1.58866	6.17269e-15	up	Adenylate cyclase, family 3 (some proteins contain HAMP domain)	2	4.42743	0	0.225865	1	9	8.5	0.688415	cyaH	0	0.566667
AB395_RS32760	CCE97262.1	3.42069	8.8875e-42	up	Conserved hyphotetical protein; Predicted flavin-nucleotide-binding protein	2	4.71611	0	0.212039	1	9	4.5	0.662172	CCE97262.1	0	0.642857
AB395_RS04685	yqjZ	-1.4237	0.00739121	down	Uncharacterized protein yqjZ; Uncharacterized enzyme involved in biosynthesis of extracellular polysaccharides	2	3.68102	0	0.271664	1	7	81.5	0.756271	yqjZ	0	0.936782
AB395_RS33195	CCE98628.1	1.43858	1.63653e-10	up	annotation not available	2	5	0.00318979	0.2	0	9	2.5	0.636364	CCE98628.1	19364	0.5
AB395_RS20235	CCE98454.1	1.49241	2.33288e-08	up	Putative acyl-CoA N-acyltransferase, GNAT family protein; Histone acetyltransferase HPA2 and related acetyltransferases	2	3.73206	9.658e-05	0.267949	0	8	41.5	0.751631	CCE98454.1	360	0.5
AB395_RS00485	CCE94598.1	-1.71217	2.04592e-07	down	Uncharacterized protein	2	4.08453	0.00318979	0.244826	0	9	14.5	0.719588	CCE94598.1	10780	0.5
AB395_RS04175	rlmJ	-1.36571	9.05401e-08	down	Ribosomal RNA large subunit methyltransferase J; Specifically methylates the adenine in position 2030 of 23S rRNA	2	4.38437	6.794e-05	0.228083	0	9	4	0.69233	rlmJ	36	0.5
AB395_RS03525	lrp1	1.13011	6.94442e-06	up	Leucine-responsive regulatory protein; Transcriptional regulators	2	6.26794	0.00318979	0.159542	0	10	1.5	0.521096	lrp1	13162	0.5
AB395_RS03520	CCE95231.1	2.29558	6.16887e-16	up	Uncharacterized transporter yoaV; Permeases of the drug/metabolite transporter (DMT) superfamily	2	5.27273	0.00636939	0.189655	0	9	6	0.61157	CCE95231.1	26320	0.5
AB395_RS03360	CCE95201.1	1.04026	0.000818453	up	annotation not available	2	5.76077	0.00318979	0.173588	0	9	3	0.567203	CCE95201.1	15894	0.5
AB395_RS32705	CCE97248.1	4.42541	2.32767e-59	up	Putative metallo-beta-lactamase superfamily protein; Predicted exonuclease of the beta-lactamase fold involved in RNA processing	2	4.45614	2.612e-05	0.224409	0	9	5.5	0.685805	CCE97248.1	36	0.5
AB395_RS11815	CCE96753.1	1.36435	6.39335e-08	up	Putative transcriptional regulator, LysR family; Transcriptional regulator	2	6.21053	0.00318979	0.161017	0	10	3	0.526316	CCE96753.1	10110	0.5
AB395_RS05995	cyse1	1.43223	8.29699e-11	up	Serine acetyltransferase	2	3.59809	0	0.277926	1	8	40	0.76381	cyse1	0	0.588235
AB395_RS19895	CCE98371.1	-1.20824	0.00290426	down	Regulatory protein spx; Arsenate reductase and related proteins,glutaredoxin family; Belongs to the ArsC family	2	3.77671	3.687e-05	0.26478	0	8	42	0.747571	CCE98371.1	214	0.5125
AB395_RS04310	CCE95383.1	2.23884	5.50825e-22	up	Predicted membrane protein/domain	2	4.83254	0.00071546	0.206931	0	9	6.5	0.651588	CCE95383.1	882	0.5
AB395_RS00870	mscL	1.18569	0.000169085	up	Large-conductance mechanosensitive channel; Channel that opens in response to stretch forces in the membrane lipid bilayer. May participate in the regulation of osmotic pressure changes within the cell	2	3.70016	0.001576	0.270259	0	7	29.5	0.754531	mscL	2540	0.5
AB395_RS19555	aroA	-1.13344	1.66181e-07	down	3-phosphoshikimate 1-carboxyvinyltransferase; Catalyzes the transfer of the enolpyruvyl moiety of phosphoenolpyruvate (PEP) to the 5-hydroxyl of shikimate-3- phosphate (S3P) to produce enolpyruvyl shikimate-3-phosphate and inorganic phosphate	2	3.92504	0.00318979	0.254774	0	8	34.5	0.734087	aroA	14638	0.5
AB395_RS32755	CCE97258.1	5.61856	2.39337e-143	up	Conserved hyphotetical protein; Universal stress protein UspA and related nucleotide-binding proteins	2	3.94577	0	0.253436	1	8	18	0.732202	CCE97258.1	0	0.529412
AB395_RS18775	mepA	1.83964	2.41519e-18	up	Murein endopeptidase	2	4.92026	0	0.203241	1	9	5.5	0.643613	mepA	0	0.6875
AB395_RS13565	CCE96449.1	-1.14784	9.86791e-08	down	Uncharacterized protein; Predicted ATPase	2	5.4673	0	0.182905	1	9	7	0.593881	CCE96449.1	0	0.583333
AB395_RS17560	mtgA	-1.26087	3.38369e-05	down	Biosynthetic peptidoglycan transglycosylase; Peptidoglycan polymerase that catalyzes glycan chain elongation from lipid-linked precursors; Belongs to the glycosyltransferase 51 family	2	3.9362	0.00318979	0.254052	0	8	27	0.733072	mtgA	14358	0.5
AB395_RS08515	CCE96103.1	-1.17709	7.47621e-06	down	Uncharacterized protein; Predicted DNA alkylation repair enzyme	2	4.68102	0	0.213629	1	9	5.5	0.665362	CCE96103.1	0	0.611111
AB395_RS04600	CCE95440.1	5.3983	1.14242e-83	up	annotation not available	2	4.76236	0	0.20998	1	9	5.5	0.657967	CCE95440.1	0	0.611111
AB395_RS04270	CCE95375.1	1.34857	1.44987e-06	up	Uncharacterized protein; Rhodanese-related sulfurtransferase	2	3.88357	1.88e-06	0.257495	0	7	35.5	0.737857	CCE95375.1	26	0.565574
AB395_RS19340	CCE98269.1	1.13105	7.63025e-08	up	Putative ceramide glucosyltransferase	2	3.83892	5.301e-05	0.26049	0	7	20.5	0.741917	CCE98269.1	280	0.541667
AB395_RS30785	CCE98589.1	1.5821	7.77498e-14	up	Uncharacterized protein; Dipeptidyl aminopeptidases/acylaminoacyl-peptidases	2	4.67783	0.00636939	0.213774	0	9	5	0.665652	CCE98589.1	30104	0.5
AB395_RS08245	CCE96051.1	1.23862	1.21774e-06	up	Putative ATP-binding component of ABC transporter; ABC-type multidrug transport system, ATPase and permease components	2	3.80861	0.00271089	0.262563	0	8	24	0.744672	CCE96051.1	6150	0.5
AB395_RS18870	CCE98173.1	1.69413	1.2684e-11	up	Uncharacterized protein	2	7.77193	0	0.128668	1	11	3	0.38437	CCE98173.1	0	1
AB395_RS09875	CCE96417.1	1.51777	3.11483e-11	up	Uncharacterized protein conserved in bacteria	2	5.18979	0.00097581	0.192686	0	9	3	0.61911	CCE96417.1	2716	0.5
AB395_RS09585	ypfG	-1.31635	0.000145365	down	annotation not available	2	4.92982	0.00080149	0.202847	0	9	6	0.642743	ypfG	698	0.5
AB395_RS10785	CCE96586.1	1.44986	9.7782e-09	up	annotation not available	2	4.27911	0.00145744	0.233694	0	9	4	0.701899	CCE96586.1	2440	0.5
AB395_RS09535	CCE96349.1	1.25739	5.55059e-07	up	Uncharacterized protein conserved in bacteria	2	4.25997	6.126e-05	0.234744	0	8	7.5	0.703639	CCE96349.1	218	0.5
AB395_RS12490	CCE96881.1	1.29255	6.61475e-11	up	annotation not available	2	3.94418	0.00318979	0.253538	0	8	17.5	0.732347	CCE96881.1	7120	0.5
AB395_RS09825	CCE96407.1	1.69112	4.15505e-16	up	Predicted transglutaminase-like cysteine proteinase; Predicted periplasmic protein	2	5.73046	0.00022053	0.174506	0	10	3.5	0.569958	CCE96407.1	252	0.5
AB395_RS15765	metI	1.00112	0.00037675	up	ABC-type metal ion transport system, permease component	1	4.33014	0	0.230939	0	8	5	0.69726	metI	0	0
AB395_RS03320	CCE95194.1	1.18869	1.97596e-06	up	Uncharacterized sufE-like protein R01000; SufE protein probably involved in Fe-S center assembly	1	4.69537	0	0.212976	0	9	5	0.664057	CCE95194.1	0	0
AB395_RS32825	CCE97272.1	2.55351	1.89083e-18	up	Conserved hyphotetical protein; Predicted transporter component	1	1	0	1	0	1	1	1	CCE97272.1	0	0
AB395_RS32820	CCE97271.1	4.3473	9.77314e-46	up	Conserved hyphotetical protein; Predicted transporter component	1	1	0	1	0	1	1	1	CCE97271.1	0	0
AB395_RS04195	acvB	2.3148	1.19069e-24	up	Uncharacterized protein; Type IV secretory pathway, VirJ component	1	4.75598	0	0.210262	0	9	4	0.658547	acvB	0	0
AB395_RS09260	yiaV	1.59144	3.95859e-11	up	YiaV protein; Multidrug resistance efflux pump	1	1	0	1	0	1	1	1	yiaV	0	0
AB395_RS09255	CCE96293.1	1.53954	1.93471e-09	up	annotation not available	1	1	0	1	0	1	1	1	CCE96293.1	0	0
AB395_RS12905	paaA	1.28136	0.000169765	up	Phenylacetic acid degradation protein PaaA	1	5.17703	0	0.193161	0	9	2	0.62027	paaA	0	0
AB395_RS17460	CCE97767.1	2.13563	1.86458e-18	up	Transcriptional regulators	1	1	0	1	0	1	1	1	CCE97767.1	0	0
AB395_RS17455	CCE97766.1	2.30256	2.40558e-25	up	Multidrug resistance protein; Permeases of the major facilitator superfamily	1	1	0	1	0	1	1	1	CCE97766.1	0	0
AB395_RS02060	glcD	1.30542	3.73788e-08	up	Glycolate oxidase subunit GlcD; FAD/FMN-containing dehydrogenases	1	4.88676	0	0.204634	0	9	3	0.646658	glcD	0	0
AB395_RS15145	suhB	-1.39705	1.90813e-09	down	Inositol-1-monophosphatase; Archaeal fructose-1,6-bisphosphatase and related enzymes of inositol monophosphatase family	1	1	0	1	0	1	1	1	suhB	0	0
AB395_RS11960	CCE96781.1	1.17105	3.04211e-08	up	Predicted dehydrogenases and related proteins	1	1	0	1	0	1	1	1	CCE96781.1	0	0
AB395_RS10765	CCE96582.1	-2.06866	3.1959e-21	down	annotation not available	1	5.96651	0	0.167602	0	10	5	0.548499	CCE96582.1	0	0
AB395_RS21950	CCE98065.1	-1.03222	1.07369e-06	down	Transcriptional regulator	1	5.88038	0	0.170057	0	10	2	0.556329	CCE98065.1	0	0
AB395_RS23200	CCE96987.1	1.03983	0.031037	up	Cupin_2 family; Uncharacterized conserved protein, contains double-stranded beta-helix domain	1	4.63158	0	0.215909	0	9	9	0.669856	CCE96987.1	0	0
AB395_RS10525	CCE96541.1	1.92881	2.31512e-13	up	Putative periplasmic binding ABC transporter; ABC-type Fe3+ transport system, periplasmic component	1	5.95853	0	0.167827	0	11	5	0.549224	CCE96541.1	0	0
AB395_RS29715	repb1	-1.01968	8.60487e-06	down	Replication protein B; orfB; Belongs to the ParB family	1	5.57416	0	0.179399	0	9	2	0.584167	repb1	0	0
AB395_RS19455	CCE98288.1	-1.11817	4.66634e-06	down	ErfK/YbiS/YcfS/YnhG family protein; Uncharacterized protein conserved in bacteria	1	4.08931	0	0.24454	0	8	43	0.719153	CCE98288.1	0	0
AB395_RS11315	CCE96661.1	1.70197	1.24235e-09	up	annotation not available	1	4.67943	0	0.213701	0	9	5	0.665507	CCE96661.1	0	0
AB395_RS16740	CCE97630.1	-1.34565	1.27322e-06	down	Uncharacterized HTH-type transcriptional regulator AsnC-like; Transcriptional regulators	1	5.16587	0	0.193578	0	10	2	0.621285	CCE97630.1	0	0
AB395_RS03245	ynaF	4.72646	4.09302e-106	up	Universal stress protein UspA and related nucleotide-binding proteins	1	4.53429	0	0.220542	0	8	5	0.678701	ynaF	0	0
AB395_RS32270	CCE96339.1	1.40674	0.000107093	up	Transposon-related protein; Transposase and inactivated derivatives	1	6.67145	0	0.149892	0	11	2	0.484414	CCE96339.1	0	0
AB395_RS31755	ista7	-1.22903	0.0342554	down	Transposase and inactivated derivatives	1	1	0	1	0	1	1	1	ista7	0	0
AB395_RS31760	CCE94743.1	-1.12124	0.0321711	down	DNA replication protein	1	1	0	1	0	1	1	1	CCE94743.1	0	0
AB395_RS16105	CCE97515.1	1.12086	1.66181e-07	up	Putative oxidoreductase, short chain dehydrogenase/reductase family; Dehydrogenases with different specificities (related to short-chain alcohol dehydrogenases)	1	5.5327	0	0.180744	0	9	7	0.587937	CCE97515.1	0	0
AB395_RS26460	CCE97362.1	2.36852	3.35956e-34	up	Uncharacterized protein; Membrane protease subunits, stomatin/prohibitin homologs	1	4.01116	0	0.249304	0	8	45	0.726258	CCE97362.1	0	0
AB395_RS09300	CCE96302.1	1.31307	0.00042392	up	annotation not available	1	1	0	1	0	1	1	1	CCE96302.1	0	0
AB395_RS09295	CCE96301.1	1.51148	0.00136618	up	annotation not available	1	1	0	1	0	1	1	1	CCE96301.1	0	0
AB395_RS03060	CCE95145.1	-1.19589	2.05671e-06	down	Uncharacterized protein; L-asparaginase II	1	1	0	1	0	1	1	1	CCE95145.1	0	0
AB395_RS03055	CCE95144.1	2.03404	2.15702e-15	up	annotation not available	1	1	0	1	0	1	1	1	CCE95144.1	0	0
AB395_RS33200	CCE98631.1	1.5288	9.7773e-13	up	annotation not available	1	5.99841	0	0.166711	0	10	2	0.5456	CCE98631.1	0	0
AB395_RS00475	CCE94596.1	1.2987	4.44198e-07	up	Uncharacterized protein	1	5.08293	0	0.196737	0	10	2	0.628824	CCE94596.1	0	0
AB395_RS18605	CCE98112.1	-1.71105	1.35327e-09	down	Putative heavy metal transporting ATPase protein; Cation transport ATPase	1	4.76396	0	0.20991	0	9	9	0.657822	CCE98112.1	0	0
AB395_RS18815	nth	-1.15679	0.000111575	down	Endonuclease III; DNA repair enzyme that has both DNA N-glycosylase activity and AP-lyase activity. The DNA N-glycosylase activity releases various damaged pyrimidines from DNA by cleaving the N- glycosidic bond, leaving an AP (apurinic/apyrimidinic) site. The AP-lyase activity cleaves the phosphodiester bond 3' to the AP site by a beta-elimination, leaving a 3'-terminal unsaturated sugar and a p…	1	4.02073	0	0.248711	0	8	24	0.725388	nth	0	0
AB395_RS00825	CCE94703.1	-1.42263	0.000108626	down	Predicted methyltransferase (contains TPR repeat)	1	1	0	1	0	1	1	1	CCE94703.1	0	0
AB395_RS00820	CCE94702.1	1.82133	1.46212e-09	up	Putative transmembrane protein	1	1	0	1	0	1	1	1	CCE94702.1	0	0
AB395_RS02900	CCE95115.1	-1.17453	1.85352e-05	down	Uncharacterized protein conserved in bacteria	1	4.70813	0	0.212398	0	8	7	0.662897	CCE95115.1	0	0
AB395_RS18680	CCE98128.1	-1.00671	0.000879568	down	Putative type IV prepilin peptidase CpaA; Flp pilus assembly protein, protease CpaA	1	5.17544	0	0.19322	0	8	4	0.620415	CCE98128.1	0	0
AB395_RS32650	CCE96007.1	3.17051	8.00356e-09	up	Uncharacterized protein	1	4.37161	0	0.228749	0	8	6	0.69349	CCE96007.1	0	0
AB395_RS06320	CCE95767.1	2.81674	7.37773e-38	up	annotation not available	1	5.39234	0	0.185448	0	9	8	0.600696	CCE95767.1	0	0
AB395_RS06855	ccsA	1.75902	2.31149e-15	up	Cytochrome c biogenesis protein	1	4.84689	0	0.206318	0	9	5	0.650283	ccsA	0	0
AB395_RS25670	gbpR	1.54908	2.83282e-14	up	Putative transcriptional regulator, LysR type; Transcriptional regulator	1	7.20893	0	0.138717	0	11	2	0.435552	gbpR	0	0
AB395_RS08275	soxR	1.25395	1.18375e-07	up	Redox-sensitive transcriptional activator soxR; Predicted transcriptional regulators	1	1	0	1	0	1	1	1	soxR	0	0
AB395_RS02005	oxyr1	2.13154	6.66722e-31	up	Hydrogen peroxide-inducible genes activator; Transcriptional regulator	1	1	0	1	0	1	1	1	oxyr1	0	0
AB395_RS21085	CCE97155.1	1.29862	2.19511e-05	up	AraC-type transcriptional regulator; AraC-type DNA-binding domain-containing proteins	1	3.7815	0	0.264445	0	8	80	0.747136	CCE97155.1	0	0
AB395_RS07090	CCE95883.1	5.99286	3.42896e-151	up	Alanine dehydrogenase; Unnamed protein product; Belongs to the AlaDH/PNT family	1	4.00159	0	0.2499	0	8	26	0.727128	CCE95883.1	0	0
AB395_RS32850	CCE97237.1	7.04161	7.21455e-169	up	annotation not available	1	4.8134	0	0.207753	0	9	8	0.653328	CCE97237.1	0	0
AB395_RS09850	CCE96412.1	1.08224	9.89312e-05	up	Transcription regulator, AsnC-type; Transcriptional regulators	1	5.16587	0	0.193578	0	10	2	0.621285	CCE96412.1	0	0
AB395_RS11205	CCE96638.1	-1.20991	4.2539e-07	down	Permeases of the drug/metabolite transporter (DMT) superfamily	1	5.67783	0	0.176124	0	10	3	0.574743	CCE96638.1	0	0
AB395_RS06255	pcm1	-1.01326	0.000266637	down	Protein-L- isoaspartatecarboxylmethyltransferase	1	4.6874	0	0.213338	0	9	7	0.664782	pcm1	0	0
AB395_RS03105	ohr	1.1837	1.57288e-05	up	Organic hydroperoxide resistance protein-like 2; Predicted redox protein, regulator of disulfide bond formation	1	1.66667	0	0.6	0	2	3	0.666667	ohr	0	0
AB395_RS19400	CCE98279.1	1.17483	4.46841e-07	up	Putative glyoxalase/bleomycin resistance protein/dioxygenase; Lactoylglutathione lyase and related lyases	1	5.2488	0	0.19052	0	10	3	0.613745	CCE98279.1	0	0
AB395_RS02475	CCE95035.1	1.95039	7.30982e-05	up	Unnamed protein product	1	4.26954	0	0.234217	0	8	21	0.702769	CCE95035.1	0	0
AB395_RS19550	CCE98308.1	-1.96606	1.55419e-12	down	Uncharacterized protein conserved in bacteria	1	4.92344	0	0.20311	0	9	2	0.643323	CCE98308.1	0	0
AB395_RS04280	CCE95377.1	1.1229	0.00362352	up	annotation not available	1	4.11802	0	0.242835	0	8	18	0.716543	CCE95377.1	0	0
AB395_RS16520	dxr	1.52227	1.75764e-16	up	1-deoxy-D-xylulose 5-phosphate reductoisomerase; Catalyzes the NADP-dependent rearrangement and reduction of 1-deoxy-D-xylulose-5-phosphate (DXP) to 2-C-methyl-D-erythritol 4-phosphate (MEP); Belongs to the DXR family	1	3.9075	0	0.255918	0	8	44	0.735682	dxr	0	0
AB395_RS03050	qor1	1.08152	1.41701e-06	up	Alcohol dehydrogenase, zinc-containing; NADPH:quinone reductase and related Zn-dependent oxidoreductases	1	1	0	1	0	1	1	1	qor1	0	0
AB395_RS03040	CCE95141.1	1.34946	1.24504e-07	up	Uncharacterized protein	1	1	0	1	0	1	1	1	CCE95141.1	0	0
AB395_RS09470	CCE96331.1	1.20824	9.28854e-05	up	annotation not available	1	1	0	1	0	1	1	1	CCE96331.1	0	0
AB395_RS09465	CCE96330.1	2.06073	8.73752e-20	up	annotation not available	1	1	0	1	0	1	1	1	CCE96330.1	0	0
AB395_RS18910	CCE98183.1	1.00817	3.53516e-06	up	Peptidase M20; Acetylornithine deacetylase/Succinyl-diaminopimelate desuccinylase and related deacylases	1	3.56938	0	0.280161	0	8	96	0.76642	CCE98183.1	0	0
AB395_RS03530	bmrU	1.29199	1.26772e-08	up	Lipid kinase yegS; Sphingosine kinase and enzymes related to eukaryotic diacylglycerol kinase	1	7.26635	0	0.137621	0	11	2	0.430332	bmrU	0	0
AB395_RS04295	CCE95380.1	1.41397	3.32474e-08	up	Transcriptional repressor sdpR; Predicted transcriptional regulators	1	4.15949	0	0.240414	0	9	13	0.712774	CCE95380.1	0	0
AB395_RS11230	CCE96644.1	-1.24264	0.000602599	down	Transcriptional regulators	1	4.99522	0	0.200192	0	9	5	0.636799	CCE96644.1	0	0
AB395_RS03115	CCE95157.1	1.51418	5.3893e-12	up	DNA translocase ftsK; Predicted ATPase	1	5.43381	0	0.184033	0	9	4	0.596926	CCE95157.1	0	0
AB395_RS31855	CCE98691.1	1.0254	1.25285e-07	up	Transposase for insertion sequence element IS257 in transposon Tn4003; Transposase and inactivated derivatives	1	1	0	1	0	1	1	1	CCE98691.1	0	0
AB395_RS33105	CCE97809.1	1.49605	3.25335e-18	up	annotation not available	1	1	0	1	0	1	1	1	CCE97809.1	0	0
AB395_RS07500	CCE95904.1	1.53167	5.52893e-12	up	annotation not available	1	4.04785	0	0.247045	0	8	19	0.722923	CCE95904.1	0	0
AB395_RS18830	pfkB	-1.3907	3.70378e-07	down	Carbohydrate kinase, PfkB family; Sugar kinases, ribokinase family	1	4.15949	0	0.240414	0	9	13	0.712774	pfkB	0	0
AB395_RS07425	CCE95892.1	1.84203	1.16336e-11	up	annotation not available	1	5.55343	0	0.180069	0	9	10	0.586052	CCE95892.1	0	0
AB395_RS29550	CCE97323.1	-3.21838	6.18022e-35	down	Uncharacterized protein conserved in bacteria	1	2	0	0.5	0	3	3	0.666667	CCE97323.1	0	0
AB395_RS03650	CCE95257.1	3.37621	1.70251e-49	up	annotation not available	1	3.93939	0	0.253846	0	8	53	0.732782	CCE95257.1	0	0
AB395_RS32775	CCE97265.1	3.33879	1.32199e-38	up	Uncharacterized protein conserved in bacteria	1	4.7177	0	0.211968	0	9	7	0.662027	CCE97265.1	0	0
AB395_RS24390	CCE97347.1	1.84399	4.68648e-17	up	Putative GGDEF family regulator; FOG: GGDEF domain	1	3.56938	0	0.280161	0	8	96	0.76642	CCE97347.1	0	0
AB395_RS08425	CCE96086.1	1.96834	1.46518e-17	up	Non-heme chloroperoxidase Chloride peroxidase Chloroperoxidase L CPO-L; Predicted hydrolase of the alpha/beta-hydrolase fold	1	5.04625	0	0.198167	0	9	5	0.632159	CCE96086.1	0	0
AB395_RS21300	CCE96396.1	2.03409	7.55526e-21	up	Putative peptidoglycan O-acetyltransferase; Predicted acyltransferases	1	4.26954	0	0.234217	0	8	21	0.702769	CCE96396.1	0	0
AB395_RS03420	lipa1	1.03363	0.000405606	up	Lipa1 protein; Surface antigen	1	5.04625	0	0.198167	0	9	5	0.632159	lipa1	0	0
AB395_RS25030	CCE97149.1	1.05532	6.28344e-06	up	RTX toxins and related Ca2+-binding proteins	1	5.96491	0	0.167647	0	10	6	0.548644	CCE97149.1	0	0
AB395_RS19975	CCE98386.1	1.7299	4.51815e-13	up	Endolytic peptidoglycan transglycosylase RlpA; Lytic transglycosylase with a strong preference for naked glycan strands that lack stem peptides	1	4.93461	0	0.20265	0	9	2	0.642308	CCE98386.1	0	0
AB395_RS33055	yahI	1.28125	7.52291e-09	up	Oxidoreductase; Dehydrogenases with different specificities (related to short-chain alcohol dehydrogenases); Belongs to the short-chain dehydrogenases/reductases (SDR) family	1	4.26954	0	0.234217	0	8	21	0.702769	yahI	0	0
AB395_RS08075	CCE96023.1	-1.11069	7.21804e-05	down	Putative AAA ATPase; Predicted ATPase	1	3.83413	0	0.260815	0	8	77	0.742352	CCE96023.1	0	0
AB395_RS24965	CCE95714.1	-2.16367	2.04406e-17	down	UPF0076 protein yabJ; Putative translation initiation inhibitor, yjgF family	1	3.8118	0	0.262343	0	8	82	0.744382	CCE95714.1	0	0
AB395_RS07805	CCE95962.1	-1.36558	1.02243e-08	down	Permeases of the major facilitator superfamily	1	7.11643	0	0.14052	0	11	3	0.443961	CCE95962.1	0	0
AB395_RS14510	CCE97219.1	1.45698	1.16336e-11	up	Uncharacterized protein yjdJ; Predicted acetyltransferase	1	4.94258	0	0.202323	0	9	2	0.641583	CCE97219.1	0	0
AB395_RS32720	CCE97251.1	2.80624	2.21424e-23	up	annotation not available	1	4.7512	0	0.210473	0	9	4	0.658982	CCE97251.1	0	0
AB395_RS03365	CCE95202.1	1.45372	7.90992e-10	up	annotation not available	1	6.75917	0	0.147947	0	10	2	0.476439	CCE95202.1	0	0
AB395_RS32810	CCE97270.1	4.91787	1.59499e-66	up	annotation not available	1	5.89474	0	0.169643	0	10	3	0.555024	CCE97270.1	0	0
AB395_RS19590	CCE98316.1	1.17049	2.02797e-08	up	annotation not available	1	5.85008	0	0.170938	0	11	3	0.559084	CCE98316.1	0	0
AB395_RS27785	CCE98084.1	1.04189	1.67269e-06	up	PHB depolymerase family esterase; Predicted peptidase	1	6.33652	0	0.157815	0	11	3	0.514862	CCE98084.1	0	0
AB395_RS03565	gst7	1.5199	2.31299e-09	up	Glutathione S-transferase; Belongs to the GST superfamily	1	3.56938	0	0.280161	0	8	96	0.76642	gst7	0	0
AB395_RS06695	CCE95810.1	-1.76133	4.68145e-11	down	ABC transporter, nucleotide binding/ATPase protein; ABC-type multidrug transport system, ATPase and permease components	1	4.26954	0	0.234217	0	8	21	0.702769	CCE95810.1	0	0
AB395_RS10195	CCE96478.1	1.69272	1.49552e-09	up	annotation not available	1	1	0	1	0	1	1	1	CCE96478.1	0	0
AB395_RS10190	CCE96477.1	2.18508	1.60847e-16	up	annotation not available	1	1	0	1	0	1	1	1	CCE96477.1	0	0
AB395_RS25925	msra3	1.41625	1.34014e-08	up	Peptide methionine sulfoxide reductase MsrA; Has an important function as a repair enzyme for proteins that have been inactivated by oxidation. Catalyzes the reversible oxidation-reduction of methionine sulfoxide in proteins to methionine	1	4.81818	0	0.207547	0	9	3	0.652893	msra3	0	0
AB395_RS00755	CCE94688.1	2.20099	9.76112e-30	up	Uncharacterized protein	1	4.52951	0	0.220775	0	9	4	0.679136	CCE94688.1	0	0
AB395_RS11630	CCE96719.1	1.04222	3.40869e-07	up	Uncharacterized protein conserved in bacteria	1	5.73684	0	0.174312	0	9	5	0.569378	CCE96719.1	0	0
